# Supplementary material for: BayesAge 2.0: A Maximum Likelihood Algorithm to Predict Transcriptomic Age
Source: bioRxiv. 2024 Sep 19:2024.09.16.613354. Preprint. [Version 1] doi: 10.1101/2024.09.16.613354 (PMC11429879; doi:10.1101/2024.09.16.613354)
Supplement: Supplement 1 [file media-1.csv]

Gene	Brain	Bone	BAT	GAT	Heart	Kidney	Limb_Muscle	Liver	Lung	Bone_Marrow	MAT	Pancreas	Skin	Small_Intestine	Spleen	SCAT	WBC
0610005C13Rik	0.2672703622435217	0.20670774597691452	-0.1515349520811121	-0.2471070256629309	0.0995894090230357	0.3379229832695296	0.09446651831275837	0.15885037913244945	0.14902782229141626	-0.16375081189395613	-0.0816618643968094	0.18131420327334208	-0.05484214516039111	0.09740825567990176	0.17485534464980174	0.21459809658095824	0.0987732057069412
Trappc2b	-0.21016027119087957	0.2523405403158404	-0.3976224224460036	-0.19947917386820035	-0.31962150271977297	0.02094315669742576	-0.02857531170483512	-0.18018208365253252	-0.1689677775270052	-0.07586129907485012	-0.1453378119460089	-0.23817652315218754	0.2579395408312334	-0.3891500863999248	0.04529581304783608	-0.11701724529684898	0.018756875796013737
0610009L18Rik	0.06079853554220238	0.49249700959912124	0.0928596299514571	0.03926079674971033	-0.09516988764028143	0.12917807717059743	0.1342026341201547	-0.08169039589047472	-0.19628615062831012	0.20370766472802557	-0.19904172898494085	0.07724393434184999	-0.0298559728010096	0.19742436748608744	0.06587436770662455	0.37357039387918756	0.04514795255264734
Sanbr	-0.39948691086929783	0.39655702888991007	-0.3514155354339297	0.4277925066607781	0.13919346956946482	-0.2349667682754222	-0.22507617857723322	0.10725941568548804	0.34306972335074926	0.14365589892680894	0.4175923758408779	-0.10181841745749871	-0.1673330436902691	0.1591275173352882	0.2144078460259246	0.46389885933764774	0.08677862032505816
0610010K14Rik	-0.08361825254904234	0.21410248091176984	-0.18369264205150748	-0.027546919686682	-0.23976976200806702	0.18067764282000504	-0.1490374767924521	0.019700709003456985	-0.33544510028320423	0.09963231699762556	0.02585475546843921	-0.162856016164779	0.09197173818276688	-0.03829685015079925	-0.07158424600114872	-0.14994307694529613	0.013567345099990417
Ncbp2as2	-0.40641794392110886	0.27942902528445557	0.020266178514067465	-0.1844613827617538	-0.29374799404209495	0.03326013614857575	-0.18786747482540533	0.31628436742151317	-0.05149494172251586	0.18673550541501566	-0.19374748733221697	0.008348455450695232	-0.12910629451979694	-0.39368968780493757	-0.018240953477808776	-0.11835893667459409	-0.036135528564001006
0610030E20Rik	0.13286506633822626	-0.14521267048239223	-0.051070769855450004	-0.42757796678782883	-0.017291913759708483	0.0024462293683468615	-0.27347181286882627	-0.09760220538967579	0.22214856555591292	0.26714504979638964	0.024222968657668154	-0.09862903764358134	0.1235998223178599	-0.000676110847555094	-0.29672206466107853	-0.005040408148826158	-0.08480985907252916
0610031O16Rik	0.23245306755635378	0.2537581838007609	0.173867352656264	0.36456653983188003	0.05116308653529564	0.007209939190917065	0.17625227039938904	-0.32984738277029835	-0.006551811781659385	0.07139265526659119	0.27793147833854703	-0.029745307258104838	-0.027624002063631088	0.48345829008015273	0.07725713209449522	0.3632785587094189	-0.07660298346741537
Czib	-0.2655274708913119	0.0998863936537194	-0.10461401348961623	-0.27255145459471036	0.06131549568889187	-0.15879032741900678	-0.1524827271398436	0.028671184344900364	-0.3094294266004748	0.39998813912655706	-0.41886154336036646	-0.027173404015988407	-0.18908588428965684	0.30067615263414393	-0.1358491178126725	-0.5191983012582225	0.020471077345639528
0610038B21Rik	0.2080931209824447	0.2501182883665056	0.16903373995108115	0.1512506104292119	-0.13331507705065573	0.012789058802936223	0.13152749855629783	0.006870126547661737	-0.19597963311805705	-0.02213560311283667	0.01606403460381286	0.015484817840066705	-0.1496759262162891	0.06639648937914494	0.06349965541513562	0.02708766105879956	-0.025818960445723564
0610039K10Rik	-0.05014031293831067	-0.1867841078104649	-0.092679174995761	0.15481197232016924	-0.08412683072151701	0.11406182796108072	0.10737570635449864	0.16955985864829132	0.11499114760742518	0.027504598771178293	0.21200253423370902	0.1041492305798951	0.045267034658491155	-0.10132977188739538	-0.09112812472737242	-0.06295525135643497	-0.08283235401418347
0610040B10Rik	0.22187412237201057	0.17563453337500948	0.07522805464421842	-0.2789876507831875	0.13683353096702322	-0.19226504509112174	0.059258305975133256	0.208939109866729	-0.22532868472478856	-0.22123351698525295	0.043369267237381895	-0.10116638218047017	-0.0905154810715108	-0.019269159155320178	-0.10534533846742926	0.04942500940179895	-0.019455209315925738
0610040F04Rik	0.09358921237796353	0.22302980339789052	0.2510701870951396	0.29549268178729116	-0.008881950740098402	0.6115144257820077	0.29009531878123956	-0.15090189329261922	0.1935658077248141	-0.01072699364746184	0.2558869185000014	0.10398549310106059	-0.22891800485937489	0.07965212347821214	0.061842221067252734	0.19091905686021382	-0.1536623383961199
0610040J01Rik	-0.20724194148485386	0.26912237400219596	0.039947941349696495	0.1758797878437843	0.21544094041562356	0.051628314563531126	0.5085594836320089	0.2461515602065922	-0.12751128426527739	0.1351601199580192	-0.38303475738165976	0.08577628737577063	-0.12942485076288424	-0.10933678277605234	0.12396950525359536	-0.16060408410900037	0.15287198117474934
0610043K17Rik	0.3300955156371308	0.3019197475992746	0.0011351348407795353	-0.05620944671270004	0.04065617369062626	0.1956554331630411	-0.06587836129524088	0.06794383954787017	-0.06816183134252658	0.01504245606909541	0.18428312382974482	-0.23637267916894064	-0.33844325426285865	0.14138941188490367	0.08423670712610944	-0.08565067660091644	0.0702172055018363
Gata6os	0.08408105927774129	0.22015985023589293	0.08585177560335848	0.08512942158625714	-0.11031640267049755	-0.1613361640959702	0.10618631540751439	0.11644449570017168	-0.015325875512653532	-0.018544162773387784	0.20807094933787404	-0.21236724584382907	-0.013335061022402154	0.032163558890835185	-0.06715177097073584	0.16462915824223567	-0.012530861044051243
1110002E22Rik	0.3179358085286903	0.33349105115534083	0.1066914808397424	0.019351496540021156	0.00519186492537153	-0.14009077935867167	-0.4334124937018467	0.13319503225410798	0.16559608491422143	0.007165631756504509	0.33462508199545166	-0.045124983169965854	-0.47041655497044105	-0.07350290785563235	0.20390780137693384	0.17445614103599022	-0.05293268446969035
1110002L01Rik	-0.3450114230234844	-0.02743331716764982	-0.16930365530651956	0.06337507846920455	0.08933440309606219	-0.2110194702484477	-0.050097993286774764	-0.24761087198462603	0.055632928110932324	0.01574722667447398	-0.02585475546843921	-0.25801057000463123	0.1100839360040144	0.26527692040143797	-0.08197088891549494	-0.10998243104596932	0.03835292171995423
1110004F10Rik	0.007417421336148691	0.0818784899263515	0.12030003565950444	0.08328437867889371	0.1543828925742708	0.018196513196124024	-0.06282515339360913	0.3924261054871617	0.09662964510728052	0.31661794449848363	0.04808331802405385	-0.027773619767345575	0.2251282477932448	0.09470381228968137	-0.14443309591987663	-0.1835578852471799	0.07922349849067205
1110006O24Rik	-0.10929770397595484	-0.07790861192855882	-0.1200163091603075	-0.1513364263783916	0.20218262636664333	0.37985221296908894	0.04195249754645546	0.17975671103937021	0.14448469139554115	0.13666189906866383	-0.0732490968390564	-0.27433118095397574	-0.03542128237481974	0.03665838744639327	-0.19524718060805824	-0.20817973512525878	0.2438727317106438
Prorp	0.18786747482540533	-0.007011588047038991	-0.01325408074820012	-0.07920812109285821	0.10503872179594632	0.04690752104566877	-0.15386082727880016	0.20915371453996925	0.24766614828448108	0.027933091457990625	-0.10588483305447756	0.035630989603294035	0.14344132545872398	0.49269163333979066	-0.18934569565935538	-0.009645673148113366	-0.3152562534963248
Bbln	-0.4577724402757558	0.2879348861939782	0.4901577935412356	0.22985801987781226	0.01763517755642726	0.07407354192573129	0.04799031072131174	-0.14563073126084872	0.05728045972854258	0.3136572942517842	0.19603198886729645	-0.016947053511663684	0.10180147368374544	-0.3410013353276084	-0.014102249747549643	-0.0068172426761101985	0.0872917637757459
Eola1	0.2620011558298641	0.05122673890104443	-0.11839501487918211	0.10529616964348541	-0.20570083018372823	-0.06343029835818705	-0.33236532763070636	0.2748656654861406	0.08176354586000659	0.028018907407170324	-0.11872155596587655	0.09360173598976888	0.11782030190756233	0.08108500807464306	-0.037210012241496476	-0.04721303172497595	-0.1445300494574981
1110015O18Rik	-0.1266230833558935	0.28322217947383727	0.05459583563279424	0.03997731192114801	0.23402009341302746	0.16931927836089455	0.26358003481472064	0.12327013773494444	0.08835367233044761	0.04346577825951537	0.07104224505026274	-0.11815166215490752	-0.1995978952811851	-0.09129691662145842	0.35910099442056165	-0.12072467267602074	-0.23096631370298135
Spmip6	0.06768903623698531	0.05442760820723812	0.2012198526297139	0.046010278827166816	0.20785118644307451	-0.059331439707864586	-0.06149583038827926	0.4331999417546689	0.20766561319645535	-0.003093073388214506	0.21490369789068756	-0.1604485412563821	-0.1454245122537698	0.17743044298465455	0.21415492354894028	0.2597266763910065	0.11113477350873341
1110019D14Rik	-0.14291709088120372	0.21601821535085153	-0.20959281819248568	0.36008372275799894	0.1568286471258921	-0.21646984094634333	-0.016901992880732263	0.029443761168565345	0.04321896894568296	-0.009268122511407028	0.16368634808490123	-0.091733838442186	-0.09788778269724471	0.0365582793999433	-0.23679201617991735	0.25930905519608527	-0.4094410907125875
1110020A21Rik	0.11013529484978309	0.1818798276464158	0.027562002779131747	-0.039132072825940785	0.233591013667129	0.3060790851763126	-0.15094249757277442	-0.23894084318571907	-0.055982028208746475	-0.034114752477907524	0.1088583112429937	0.09279261016309923	0.07331510267629271	-0.4494205390962646	0.04481472103963963	0.3219696687296939	-0.025882060527820813
1110025L11Rik	0.09900593909699827	0.3455390799260174	0.1273868654084933	0.09709933882060692	0.364024917146552	-0.1393240162826142	0.33316155052653074	0.23571728179851212	0.18076270172234596	0.18747632044741983	0.25602771589309986	0.060603703816169675	-0.17142804268740844	-0.025240962342799496	0.14128371112511334	0.2033388616860695	-0.15217206688611123
1110028F18Rik	0.2158999518738822	0.22693790165361719	0.22232385353415532	0.2682175654286648	0.15017687467163104	-0.059576363530360055	0.03179199313545285	0.037989311550967825	-0.0705044023984213	0.0205573080088351	0.14750679539922418	0.25093253475452987	-0.163535662559912	-0.05135521566275001	0.20115077132453643	0.3266713846884021	-0.10083527757655998
Cfap68	0.3113290343331044	0.19099872357644462	0.5509157967264099	0.16335065926354886	0.3569085326383503	0.3431158561391782	0.24335627159692205	0.0464404512891949	0.2508845821421383	-0.010812809596641533	0.24614597492253207	-0.17368061241544397	-0.06271007185346501	0.04607212489768284	0.2467127279204473	0.3524296891974203	0.25565242714460096
1110032F04Rik	-0.19236656645552835	-0.0004215419238633285	-0.1275830567963716	-0.15361833842807057	0.0632691589517978	-0.34650624421109755	0.12600900180698904	0.010731178510903605	0.2014433155153929	-0.005365787839521929	0.10175119721539122	0.014168464417073747	-0.07949300646071372	0.09872166527065591	-0.16045447026141996	-0.10711698156069394	-0.3629411893054328
	-0.06567848023481086	0.15883073311693788	0.22608968224418804	-0.11709265667865443	0.17251779500948608	-0.013973552567968126	0.05402878435982435	0.39957459319270355	0.013102798979958915	0.03782288872866201	0.29796605512900765	0.015538844945318106	-0.13174301475876257	-0.04940204506837538	0.0957039837850801	0.25966267877449917	-0.05159001577990007
1110038B12Rik	0.18993462503384023	0.113947884436579	-0.21429457160774934	0.13773459843341	0.10864299166149351	0.42684556662417344	-0.0018644884232942064	-0.1370465443312378	-0.08314287465614541	0.06251691897740759	0.1569053673379193	-0.190814043863276	-0.03272027696853508	0.05756600930611943	-0.40574625088873806	-0.219130837721989	-0.010269278556869986
1110038F14Rik	0.02999394420081984	0.2114587673858371	-0.21709130424269063	0.16605386166270925	-0.20316925968292723	0.09656168559263928	0.06509496538718469	-0.10627223418858278	-0.35728447288873544	0.20445649892062265	-0.005004146219697912	-0.1520182802982805	0.022435461120289	-0.07244044795233148	0.07993829612333847	-0.09388213451302822	-0.12879183042822687
1110046J04Rik	-0.04085661588436	0.25440953351004864	-0.026659870572900285	0.6193337052298566	0.10379439053284074	0.14582960339723922	0.29961518315197333	0.21849368136244365	0.16360372109757645	0.016862834013810012	0.3540252140790631	-0.19893926390812244	-0.050240870338334805	0.43594661577713095	0.1941778841209971	0.4846769447281325	0.6813821698463706
Cstpp1	0.11551721753018453	0.4535309711081997	0.11912459730568854	0.476750505667794	0.11576571544340816	0.14218171749707284	0.41217353861910405	0.24065768057164122	0.005555629873336906	0.11512209582456046	-0.42498980938304004	-0.010149102704766752	0.3659756152725439	0.5440760577539777	0.3229338549527197	0.2112257371720314	0.001761675400969328
1110057P08Rik	0.09427486722229236	-0.09323111742250953	0.04678536491817757	0.255806180234712	-0.10764463902949435	-0.17049594790789582	-0.22337480874414528	0.31166345723670874	0.15157605982076727	0.13831950513706204	0.24375291068634966	0.1685092560063218	-0.4124368570713194	-0.026923573505006723	0.22252005988605447	0.05758670653778964	0.03612718134706237
1110059E24Rik	0.07255291908036152	0.09877526767905201	-0.12350209186472709	0.3303484963672348	0.282506104699555	0.12497227930922913	0.02075256679840508	-0.2001832391985259	0.33283970144605307	0.10186353167629761	-0.02966225802690501	-0.06716959908369824	-0.10271163437828049	-0.2207984853587064	0.20590051058039194	-0.1279683478935792	-0.01446279468654197
1110059G10Rik	0.056380508626135674	0.2578961701891773	-0.08134844055546678	0.2410999092203523	-0.02432882159244345	0.12347020864445477	-0.023589831790374525	0.42817924404899105	0.08057579050777594	-0.04003314029232758	0.062406780029710916	-0.11087922793458217	-0.11417965912942211	0.019027690995479074	0.020042056027088213	0.3010465356226961	0.006351613096760272
1110065P20Rik	-0.12978460720408802	-0.044521668364258506	-0.1584004512659513	-0.28478022735281683	-0.23273285417533204	0.08016765719424451	-0.24708524844351049	0.18528967487565098	-0.057663606616358914	-0.039178325801672416	0.06400230491135372	-0.10760231469784967	0.2760517386524809	0.041967166180384055	-0.0608925946979793	0.20433597063766473	-0.014291314875580016
Dipk2a	-0.12143494165629222	-0.17536633055353804	-0.2821457372728472	0.16523861014550217	-0.017291913759708483	-0.12501519561393698	-0.24647726308808846	0.22576411624876633	-0.7529602639366679	0.05831193746760256	0.6130804357712507	-0.03284817111972896	0.1496759262162891	0.09132325805190591	-0.08982519947895751	0.18627752993179833	0.0135186359829695
1190005I06Rik	0.2602177321206262	0.33177634423122737	-0.14332241445148508	-0.3824816854938993	0.028147631330939865	-0.05834413535430823	0.09732894349144244	-0.09657210295812249	0.18683035523124952	0.3048842386573526	-0.015084962517350227	-0.04189851795973682	0.10353077900336204	0.31973394994606313	0.23434244151749084	0.19349365382831923	-0.215740065988673
Uqcc6	0.0604742766859773	0.24130590994672987	-0.3102751930503728	-0.41140166036745646	-0.06676480846180248	-0.016694442531349635	-0.3228807560861228	-0.051333437839073105	0.26621045765479184	0.019523128438380548	-0.3402094190812015	0.012471503147874883	-0.12405490266512743	0.016323247605258696	-0.2647620747440774	-0.1309055641529671	0.05212956543186501
1190028D05Rik	-0.021896302305736037	0.22703801542300728	0.1459650541947719	-0.04454615260671004	0.14648368832657338	0.035906572533210966	0.14944243239623572	0.20107248349513415	0.0702361791284273	-0.08832795096797272	0.08450647508075579	-0.0007021215442464092	-0.25367763168401486	-0.21343281574463047	0.25203099292043374	0.04246236697085534	-0.08003676508456987
1300002E11Rik	-0.00749848605020496	0.37226551620235426	-0.052448869994406594	0.18433265883798425	-0.05320588849141072	0.0542891254554172	0.35117234129176095	0.01905689498373617	-0.20268470365484292	0.09341066068209769	0.3325944139642699	0.04250618820974893	0.11954960722717892	0.19896976370907052	0.17505183925762707	0.05983218306160547	-0.17505560690327807
Inhca	0.304924921922659	-0.12218554252463029	0.2950323992158063	0.32222431274908486	0.12838065997282327	-0.04029841012066146	0.30384239244272326	-0.5696895655836266	0.16942755379238478	-0.10430928622791891	0.32581343321728795	-0.09763497352659653	-0.14234913262528195	0.10856669133910324	-0.16823064236886667	0.29281507771058435	-0.12866308151410336
Smim45	-0.07883543441972242	0.2097404585925898	0.09200985008681922	0.3025247399970301	-0.10284542887450572	0.061031705011095824	-0.09545225662355326	0.0581421142307775	0.17812225779701077	-0.11106857300686396	-0.010078550731594195	-0.11343231386951592	-0.20618545625968906	-0.03431983855296012	0.2994150503848532	0.03790949076727705	-0.04647837301556783
1500009L16Rik	0.05625891155505127	0.43134676630363367	0.1280933684885558	0.49241191639308823	0.2498102280620913	-0.2571115815046675	0.386030168335957	0.28061176856232545	-0.15908258782134369	0.3409896740655169	0.340717086088997	0.07311396029463685	-0.1385719657429615	-0.1630393015247141	-0.03069772630027919	0.5264144251547433	-0.03631227356056895
1500011B03Rik	-0.15106409464385886	0.06609283814831836	-0.05479974670203841	0.1232317030220416	-0.0470271401504727	-0.015535702304237963	-0.281780946059594	0.06073312252699703	0.3714992224267216	0.3939381147093886	-0.03865521645070996	0.1560015302845599	-0.03931894200391419	0.3633612869288948	-0.052231973929103705	0.07702033746839394	0.45096452986997937
1500012K07Rik	0.26641918274593085	0.2273210485414335	0.16754234099801174	0.18769809306187954	0.17557943202165538	-0.040044331232120305	0.44087334282901824	0.18145936414463604	0.1197334024426057	-0.017377729708888182	0.276098328382463	-0.018139905149550786	-0.22523018497202218	0.30553660719849646	0.3290896721202842	0.24143192413586012	0.028057087653957605
1500015A07Rik	-0.35003743529497316	-0.022375778248474157	-0.15637383341454453	-0.28057524584301186	0.032695876637463685	-0.24230545638046283	0.13991769646112176	-0.20511914668305214	-0.22965824455711317	0.14545803385958253	-0.20716440110966788	-0.0910392439853624	0.12596624012365104	0.051046368990409596	-0.3031217269106458	-0.293213958930995	0.2546441770634188
1500015L24Rik	0.4631632437604977	0.15151371290714213	-0.054584406675639054	0.12572835853618566	0.05891464615752499	0.047668845973553434	0.23078234442364925	0.08684125826828337	0.1361202928140364	0.06045855852741004	0.22302737009952303	-0.17159600759212185	-0.2571535544089535	0.17173623654258813	0.13396618050695372	0.19674533115960768	-0.20218920980610688
Ecrg4	0.07405261629040251	-0.09038435083587419	-0.05499948285261521	-0.03333949625631139	0.15425416865050123	0.15848991328605191	-0.6505741556217711	-0.0500735051615566	-0.07433049623636963	0.020875175198405992	0.1343867093492787	0.16363663644007398	-0.21530979590986274	0.2558925037142987	0.3304448357965233	-0.037712406293375564	-0.04348418209591943
1500026H17Rik	0.08426677026149251	0.2282406010721927	-0.053867502490391315	0.27894474280859766	0.2211906090106631	-0.02785268175538795	-0.01515910152852246	-0.0832666132172256	0.1471284049214739	0.11739621847782238	0.378356968524116	0.191316408046447	-0.14676673254565117	-0.025308293836508663	0.008746603462078718	0.2848374533023703	0.029740999162532897
Grep1	0.28210520491581903	0.27448643043162474	0.19619948411866542	0.32683004245086733	0.20128143343614657	-0.12536913826573423	0.16883733786978486	0.08419249419516876	0.06927823887844875	-0.0379100047025523	0.3657444143684566	0.09583140034612066	-0.17645182236203286	0.15476631998455692	0.31518462300192435	0.3132668057389149	-0.27870754985831103
Fam174c	0.05451602020284147	0.29303073980193556	-0.18527340397560474	0.238654154668731	-0.06659317656344309	-0.03798092966643812	0.25786685541299437	-0.017940950682886755	-0.27540598296238394	-0.1660967696372991	0.09181520455271822	-0.14350625488586238	-0.07395055643097288	-0.037524152039307715	-0.016094958951007744	0.03716847735645188	-0.10056785815686425
1600010M07Rik	0.06173077975384949	0.15655381836175583	0.2427265258313403	0.29108769961752445	0.32535604187106265	0.05895812976830224	0.1274762000035842	0.16200985933463677	0.12371813007589563	-0.07762052603303386	0.30307720365387786	0.014664651620206968	-0.18430754064334778	-0.11981937776348539	-0.13320748474532976	0.07158104809915708	0.2479912359412958
1600012H06Rik	0.25004411050656433	0.05275932645230978	-0.21514575110534015	0.030464661958791623	-0.04162073535215193	-0.37088270528515044	-0.29860187422627	-0.3171427861144742	-0.27142125532909406	0.00875322681632886	-0.09337446750523277	-0.1843208007349575	0.014562571112560813	-0.1250805067976924	0.02743807287838463	-0.3201565722732816	0.17853182758461306
1600014C10Rik	-0.05508347320123536	0.014061490782859617	0.21230848611337072	-0.597622270087394	0.04535372914146866	0.23423719109538899	-0.16683118152780332	-0.22280257175805057	0.3875530770262262	0.07096978997160752	-0.17119256741444813	-0.051618554616716925	-0.0028214981530586573	0.038779786470481456	-0.33707442603110505	-0.4021810559613735	-0.13595885331443608
1600014C23Rik	0.2074584625304225	-0.04034275780725558	0.06288245543835706	0.18122522258948606	0.1224257165725956	-0.05830217627453897	-0.09728862552848223	-0.009381014812034598	-0.07478303350993286	-0.002015891427748808	0.19548299738486682	-0.12172819816251218	0.29129622091622737	0.10112438511208793	-0.05873429014775827	0.2089384893658878	0.13787316580485331
Aoc1l2	0.15776465497068673	0.1865960906438352	0.2504412844446242	0.07898898828864508	0.09517191899293831	0.060921727189239355	0.034703895823840133	0.14766545988175644	0.17111340009877668	-0.1342404637373343	0.39910599093190896	0.10531823163696138	-0.0644026096750117	0.23021285320688936	0.10842441464951405	0.4220888550527804	-0.15512366733896193
1600019K03Rik	0.2304855673595387	0.08210994296709216	0.09318077491070934	0.21093847875913493	0.1581186290881447	-0.04908567115320796	0.4229681975597677	0.11669352065432166	0.2288914245128893	-0.06768408975237301	0.2904270220514899	0.06989300826816527	-0.1557776695489429	0.18222115643199527	0.1801090506926251	0.12997230927993547	-0.12541480417817388
1600020E01Rik	0.13035206020248188	0.10065268742935207	-0.32129999416202554	-0.45212132825322154	0.05204737317748484	0.2356963454554555	0.13805320803782753	0.2919481974760663	-0.12000160526407715	0.05775413379793454	0.07542481258675113	-0.21062116365806274	0.18394347636553376	0.4449292313232201	-0.049051303469737885	-0.24048911397852574	-0.044075044934951346
1600023N17Rik	0.21765875724108452	0.24065914688581702	-0.055859650924822146	-0.035886389070722655	0.03809908176315412	0.16386844227677952	0.04379964498601053	0.19406136998652057	0.14376767271678084	0.10727138072668753	0.12237063457470194	0.023990440952806592	0.06003053067763973	-0.00649007258741402	0.13211369307476922	0.03093700631785019	-0.07967760312186434
1600025M17Rik	0.034117756540562046	0.14068003659111628	-0.007559324866941315	0.23882046338383695	0.29800265094126405	0.07740722013252559	0.15407855764057932	0.1389680285335072	-0.017277142017821927	-0.028018391912950396	0.1716078116621918	-0.1045842740016101	-0.2903806076555834	0.037149904511819806	-0.1291271164323457	0.1171259920107661	-0.215740065988673
1600027J07Rik	0.11015095869188285	0.17711288702467207	0.09334618292155657	0.33406521787851806	0.2307429742550895	-0.21336375294069695	0.028075850126861198	0.2070394432454272	0.18212778503564003	0.036816695954475516	0.081241121461696	0.02274137847962117	-0.19419194109668805	0.2978722025062842	0.16424152113553672	0.3249281688501538	-0.036914231275902244
1600029O15Rik	-0.11393645560608727	0.22085343555641274	0.048031920508657414	0.3841121885283135	-0.0393187234173219	-0.0808391003388282	-0.18674157736671448	0.19807121002033434	0.0013031962528493634	-0.008324857837376177	0.16201829934500195	0.1217844926260994	-0.11077118254233476	-0.16470664781139996	0.11061930954139597	0.01541131987950444	0.1894622338045566
Cimip2c	0.225263455099696	0.1282505743386505	-0.001567784965340523	0.002397163446191308	0.29412102977028787	0.12371388542640122	0.15772296401528033	0.1489222051986626	0.2508462674533567	0.05288711350274551	0.13211524455814305	0.23499771577353423	-0.1674036004699755	0.04671622335836723	0.1351107990761055	0.12680264621303058	0.07309153445439534
Cimip3	0.12698168778454916	0.3543552967158028	0.33442285767079644	0.24974847968480812	-0.2812483044792003	0.31443392024095146	0.2097043299528092	0.15610343931497397	-0.0941145746955584	-0.07387318418525543	0.07718079297487958	0.24882323821556473	-0.04014944286815872	-0.04709650149855106	-0.07027260419301488	-0.14206633214787492	-0.010947630711231022
1700001D01Rik	0.014956439743381787	0.07038408329186135	-0.08334124630517263	0.11786820619831068	0.06191620733314973	-0.07892308435771717	0.04714601679471462	0.0946255338691091	-0.41138481344840244	-0.019782265273352667	-0.23947377996293484	-0.29072354351079177	-0.11681912514357379	-0.031777209835089415	-0.10822150084027943	0.05656860944006335	-0.022568018666403872
1700001F09Rik	0.13712096382618044	0.2385472523544522	0.15593111495648715	0.18932894421915664	0.02384046889124822	0.09878132133918785	0.2528201902860582	0.42280018765310623	0.19126692639791606	-0.12361787479335024	0.02623597896049756	-0.09082473582476495	-0.16302453441039086	0.14523492954484812	0.18061398661455583	0.2888987893647338	-0.26580758559376644
1700001G01Rik	0.1464839382996796	0.21594158597328827	0.15928039902206176	0.17156125003197972	0.2630687922103542	0.05695115191461532	0.3518540529462581	0.21585570179571137	0.01080474223642074	-0.06655026858885324	0.20658421024361598	-0.03319281864001363	-0.23755731593435628	0.04826852206576779	0.20741085485282268	0.1594437023768965	-0.21483430350766256
1700001G11Rik	-0.15201966948333712	0.01965693392955985	-0.025537444149931306	0.0622594711298685	0.00547485818988686	-0.11129520611380295	0.15761728385336704	0.2975692881368724	0.033729785367865875	-0.18986523499151808	0.20988404579428632	0.13302456632402837	-0.27854422309659016	0.11226619495330162	0.0239599663385584	0.18700614167143872	0.12244880657203133
1700001G17Rik	-0.005403891155095425	0.2844848190763214	-0.12735255691227132	0.03281778001506139	0.185884310081414	0.03910451873014371	-0.0983226564015027	0.015461213067126387	0.2867691050228786	-0.18786658711632628	0.16423056913466347	-0.035942570845211005	0.1301745426632379	-0.006008003342511835	0.21163199929434773	-0.0967485640711131	-0.0921177862294106
1700001J03Rik	0.10883815482946912	0.20529010249199403	0.22627576673319238	-0.033592864194220376	0.2566174247248088	-0.21415236049212	0.0006986939493150786	0.09597003539249026	0.20931631578854043	0.026478828334791742	0.1030219989312696	-0.10089743427891243	-0.05760345187647429	0.30727312644212695	0.07760444187913582	0.20616394237403965	-0.040801984752145
1700001J11Rik	0.09589955672856722	0.16647732275619898	0.09981547180108118	0.0328703149661348	-0.03055112999232285	0.07750850064641693	0.2538684658944309	0.2739371942777807	0.27797836501458406	0.10130572800662961	0.20618532902320527	-0.11879144929752787	-0.17136980316043895	0.12177283532826459	0.10662414556305412	0.2907118858211461	-0.11814938698217628
1700001K19Rik	0.24939559279411416	0.15933467000870405	0.11334905426732413	0.06500558150361874	0.14701264840138753	0.23140598233719312	0.04985580414998125	0.15840888972002112	0.13038488592389993	0.07642752723905798	0.18620836484057354	-0.048217850459138935	-0.05888872927568142	0.0824451480513746	0.21173886921759572	0.5121272250782146	-0.043401341437912494
Cfap90	-0.06493283595907215	0.05734063512537199	0.008594041101729625	0.14036645660210226	0.18344643001055594	-0.08796689528079733	0.35423541375134837	-0.0020187539700595326	0.3242188964701854	0.0023018014232399193	0.01652774619682038	0.10763204167666425	-0.1840306249992774	0.26019058235082626	-0.06988764105557813	0.17379775871061812	0.20495391368660085
1700001O22Rik	0.06922926580405445	0.34111567422288597	0.4717231301553224	-0.23187469468353508	0.05851063826039108	0.11239780202983211	0.058690852976739365	0.13500009556933784	0.2345625247211623	-0.05785480792846152	0.13891945049030943	0.08933271477088549	0.17880106844141072	0.22022550082492792	0.4461326240468789	-0.013997104643502855	0.12681450370313246
Spmap1	-0.14994127922316808	0.20092219874812833	0.17333441355625	0.08610719610001492	-0.027910906131190592	0.08811022523361164	0.041114226520672724	0.09776110950527082	0.02292092232952704	0.25846697635869126	-0.03971068254582629	0.19039724754269788	0.07172057198921747	0.02653151276324036	-0.08726335886272163	0.13585045392073658	-0.02889111134216911
1700003C15Rik	0.031245054874198357	0.203989417775683	0.20240103270048335	0.36289009149705304	0.10859997582832163	0.10484688236899085	0.26373613444669053	0.014531497212190204	0.21486833299229313	-0.06282131397493707	0.16894779300591112	-0.3123123075984542	-0.10019928556410074	0.09643228745729049	0.045128595390057744	0.3380725038759665	-0.05159001577990007
1700003D09Rik	0.11616573524263468	0.1399433663838562	0.2147084746772889	0.1839127249493271	0.037926274165678155	-0.17824800426856577	-0.153328121710654	0.035303388897510016	-0.19915282063643905	0.05448565107169025	0.04526005781320437	0.00036565176019810644	-0.11391605018690378	0.27541858311476436	0.0664032493583624	0.27688047982171865	0.0
1700003E16Rik	-0.09107620624221917	0.08975457701585828	0.18608405111616744	-0.028748342975197728	-0.10061920041319204	0.06317280052994001	0.22489708323623245	0.22666545587637546	0.1305764593678081	-0.07196037646697193	0.13630859159307573	-0.16704173034604414	0.20983754812505595	0.2111397589650622	0.11104517634234926	0.22375224704447222	0.1396792833574873
1700003E24Rik	0.2731538561786309	0.06193503917440658	0.18153698678437424	-0.0657674059297127	0.059218218925012056	-0.10551027470127293	0.18581267632563073	-0.019505886423188082	0.10173037098707764	-0.15195155916030695	0.08431072780183556	0.014576244941276618	-0.038462863134545326	0.07281486636637556	-0.28690493138661044	0.13107432937485033	-0.0024471174530986987
1700003F12Rik	0.3303387097792996	0.113947884436579	-0.013232166686223262	0.15028498580933014	-0.10294064344810164	0.08435687586720524	-0.012589875628171135	0.055027346658653366	-0.0014989941155196709	0.2047013152061406	0.17715430956198172	0.07405084467354502	-0.18120398952671282	-0.01846233309815624	0.04883999538451744	0.32721415123053277	-0.03132715261012811
Lncbate3	-0.1875322273060984	0.17749689596510979	0.08965215866300523	0.09577220149368806	0.1381282243401221	0.05142730750780755	0.16990870962077026	-0.16223693452805305	0.2222481117524609	-0.1331468974429437	0.11091732978266584	-0.10331788294767799	-0.07562307201102261	0.15784325763242393	0.19480975853784036	0.17716315545643369	-0.040459814049012915
1700003G18Rik	0.20189167035714004	0.1712283441651216	-0.04781553452702246	0.17344960400356377	0.15987511332177126	0.034547625289810945	0.07192071241341583	0.07232279459546342	0.06341080993360398	0.06522012137656798	0.310909780345579	-0.1596020452779586	-0.22196277340018877	0.06703467315162878	0.2505587661442692	0.09993787667744525	-0.18960491518986153
1700003H04Rik	0.25211126071499923	0.27027181466564504	-0.05003325052985147	0.29092227717408553	-0.10031884459106312	0.21112891246115367	0.1580787443723338	0.25533665061476296	0.07348757308317369	0.03599979068088193	0.22704003354758154	-0.006705060192723955	-0.24413758525442103	0.16890810615234017	0.13210513458325793	0.061428815976617646	0.016729692812352235
1700003I22Rik	0.026812563092113804	0.06900036269513318	0.12101115955029824	0.3046668139218594	0.0927568800957808	0.21556127269322747	0.12935273942206899	-0.050182196950884446	0.03253585945608722	0.10832710626000129	0.2524429946500511	0.0898336185866331	-0.14367376496331788	0.021789310650563574	0.21522598381166289	0.010959443689669647	-0.2671221893540369
1700003L19Rik	0.18231454191255086	0.17571116275257273	0.2605775939688395	0.38543233554284956	0.15637001009999374	0.07559174846886076	0.35410134148555017	0.27849713291289224	0.24107602181404003	0.045696992938187436	0.2969341002917566	-0.05341909284178658	-0.31384448516443453	0.03972321729401238	0.23641267915596978	0.2921986249154041	-0.15335107961405695
1700003P14Rik	0.06145200846237438	0.17829183932600778	0.129042279192643	0.28219095011513634	0.0922766894150661	-0.11003740527090093	0.13945708388128028	0.07881298252359631	0.09593998070921111	-0.021539803244103373	0.25569272513580754	-0.07442536022011562	-0.27656662837919443	0.03074356813107136	0.17589011243419336	0.15005186273268084	-0.08880052428597092
1700006A11Rik	0.2251977756483176	0.2233363209081436	0.2800004664565753	0.16088778258022549	0.1622779598988027	-0.11104818471830936	0.4008690854790879	0.1015296830543872	0.24490749069220344	0.04616898065867576	0.2637692724788595	-0.05436390035588451	-0.29858497123473404	0.034339264660272685	0.17761490107214034	0.23051708346825814	-0.15908129479801783
1700006F04Rik	0.0212389550827427	0.19148688932100003	0.16109469949630306	0.18625520065196327	0.19409855586319083	-0.06448881101921293	0.12848195787710226	0.10088746472157528	0.052797641141091416	-0.06820368135224321	0.2166749427317517	0.011735140754580887	-0.09915619130420089	-0.029906886339352633	0.2593070234959636	0.11916106974970588	-0.2969683042512755
1700006H21Rik	0.26169480436731696	0.22150385987691767	0.12165382324536274	0.3778449515280961	0.022394022739850868	-0.11514975342698143	0.12757071615687846	0.12366735779739897	0.1778085749079263	0.14505691987964772	0.1987461043906595	0.11978908248726305	-0.16524507342346761	-0.10786795733757941	0.3214415521198151	0.2006150893850732	-0.05159001577990007
1700007F19Rik	0.17262730858282663	0.1422624394462064	0.2927087031600314	0.19125453780925053	0.22914518684355803	-0.15055039691510158	0.13417960807502421	0.03888968714863739	0.08567817595808154	-0.13834712199845767	0.3066970365418072	-0.009333017191906682	-0.24554628376748078	0.07961978235514758	0.20204219430434806	0.20836370175642457	-0.1944341344644395
1700007J10Rik	0.21202475961417377	0.13448455762353473	-0.14555169408803248	-0.10576815736397373	0.12868101579495222	-0.2707160500970527	-0.026254088676813527	-0.0638986378273115	0.006666755848004286	0.2661430768402876	-0.12274663009911183	-0.32813371716442075	0.16751507582917613	0.05612259053057837	-0.07200715300243804	0.2985807244419754	0.26543690559181643
Pierce1	-0.10201994263981559	0.18905878176199867	-0.07320212477521415	0.008708925240803527	-0.08337632168939467	-0.08140814933060445	0.08951078741510733	0.006547702272180892	0.14333525073209216	-0.013249003690650341	-0.030859381208163932	0.04692347760205574	-0.09989917728386595	0.2814917302100723	0.22253338956670385	0.22170125350201658	0.06755332127106671
1700007L15Rik	0.13602659018642083	0.25205348702168867	0.14514637051775114	0.16678329723073668	0.14979173929315712	0.05617744286256214	0.001783783321224984	0.11266745345114289	-0.14306704791062072	0.04770729132364331	0.36330826793589405	0.044364942049000516	-0.15771926456601898	0.07698004935734429	0.08909709419307858	0.32501567077646654	-0.07362109995980638
1700007P06Rik	0.00705277229438759	0.10720705644763734	0.04083249639085475	0.2184741079051706	-0.10628068678209836	0.15813561028775575	0.3044648182392536	-0.04036516031466001	0.2076285584992285	0.07402867074011722	0.375265519030178	0.019323663426746258	-0.1350570364523765	-0.017758531389793764	0.27701718829841615	0.1308991074225192	-0.06191094905662606
1700008C04Rik	0.020436548818686968	0.18752075687242434	0.2684645954085811	0.12394422921104771	0.07804409731249312	-0.1609094485582117	0.340736492694334	0.259850326756963	0.04990881689749469	0.015152984858809926	0.23239246143647416	0.020432251527927815	-0.1044576132852756	0.2912991374319381	0.09286621163253037	0.24379599837834834	0.19229005881599118
1700008J07Rik	-0.04381547794741385	0.1660175464908194	0.019820322586757977	-0.36218621351290153	-0.011971324910567412	0.21659858986046684	-0.02383302593254333	0.0416333066086128	0.060805411096452884	0.026216772474396733	-0.06871635569802567	0.0641476321910329	0.21789247027169117	0.10088539718161367	0.28614537735041623	0.01370700921047689	0.07060717055722819
1700008K24Rik	0.13536884053454393	-0.04082111812641239	0.3431718391206426	-0.09952763862919928	0.18025272683198268	0.15442395194629244	0.29382435005473784	-0.10288247113136077	0.041999880106316216	0.0693720383048473	0.011663004981601206	0.21169415112464818	-0.05315845189970685	-0.2305215932968463	-0.04231284125954476	0.1412554071750276	-0.0024471174530986987
1700008O03Rik	0.16435870774908712	0.15210931446308631	0.26443501417335397	0.3320931690899703	0.10777956122836092	-0.05606066070433399	-0.09112018081056385	0.16731665563882145	0.06076825457107241	-0.06174984756692947	0.3624599770108277	0.12974136858980195	-0.22194268536237213	-0.001945148296021147	0.19934121585816791	0.42873443437659847	-0.09584414834213914
1700008P02Rik	0.11900539917426418	0.2524367800372326	0.052910546730025036	0.16421889280284374	0.22513486907943286	-0.08296781584303292	0.2488466422451837	0.13522795894766595	0.11387791514711144	-0.030471166359651188	0.0767515032971573	-0.055087564888815055	-0.00774256929331782	0.1517086110274397	0.08451575244496728	0.2810951126910567	-0.1578083387044821
1700009C05Rik	0.1435656085936539	0.23881545517592365	0.20084989741497494	0.19659299170862504	0.13394438057531177	-0.19351354557428815	0.29896856101659336	0.15207088804492883	0.10873865536019951	0.022312623028100956	0.2761708522407196	-0.06018018553260502	-0.17918134895971768	-0.012612745899926711	0.0007311774737260745	0.29499611450400504	-0.042283574006942576
1700009J07Rik	0.0770602735271971	0.07888510987190447	0.26153493967585306	0.1310091290911667	-0.010101413388523729	-0.058452007012077645	0.15047832576633163	0.05003051272836288	-0.07404646573201656	0.0034585793529068164	0.2342883246954418	0.26765917683955226	-0.019810830174387915	-0.06250247939773577	-0.19363768471295748	0.22590772871871806	-0.03132715261012811
1700009N14Rik	0.01627185403307917	0.09063151363061564	0.2316100482371606	0.1918479256740048	0.08110186630498285	-0.15876140507189845	0.44020271275624606	0.07725204407822765	0.06604111871414604	0.01440639155064346	0.2692723715144144	-0.033950069506448	-0.0687675617241393	0.08573054887343032	0.11317072268105183	0.31674925391792647	-0.011577645263805706
1700010B08Rik	0.017404284313182267	-0.028376193324842005	0.08844783032033497	0.3918934176792269	0.15172776560422513	0.09657018831534991	0.1827057728213635	0.09010269558058807	0.0008191422905026513	-0.1175924024490911	0.1640518144419351	-0.09746496063098592	-0.03306650353829366	0.06733843340236616	0.301432382718949	0.36221315453847974	0.07309153445439534
1700010D01Rik	0.18703734263289695	-0.0940257330471561	0.1960488473754319	-0.045087157231096714	-0.046212153333281	0.311068232825105	0.3154691513167568	-0.05191024876666209	-0.07875468720953172	-0.16695558246655967	0.2470246308703765	-0.16578198150269843	-0.19683172645495822	-0.04002110994736915	0.17910162763687343	0.20647709456599425	0.15008004590516383
1700010I02Rik	-0.0181893215974801	0.10762596078760943	-0.16524499816634994	0.02327460270604743	0.18992971265791775	-0.024568081347189276	0.17666696866580067	0.1292182210243039	0.0932980453219176	0.07172221036821297	0.254455036889304	-0.05054850359079334	0.05843309744100559	0.12297730026211957	0.10289844595224133	0.04421594339723508	-0.15946004877423658
1700010I14Rik	0.06772956859401345	0.1335266904039939	0.06767013416942577	0.10641177698282143	-0.05406520195270617	-0.04819501018690396	0.14953999972969498	0.08906093939471296	0.25571223292862416	0.0009439754409766418	0.3340086292002715	-0.0608043651210475	-0.18637226923800965	0.2874747465284751	-0.20049720293255363	0.17155518670573056	-0.1567700771609978
1700010J16Rik	-0.02132001979679897	0.16076843412773553	0.18143022034970516	0.16287166364110478	0.1603900090168494	-0.07812435105810708	0.08631355063633155	0.07429149651114443	0.35900863388390897	-0.09993267281975449	0.21046423666033826	-0.02193098388931307	-0.3452892101936156	-0.06569865971265945	0.27099125814089503	-0.0889505121515868	-0.23617444855629002
1700010K23Rik	0.038936235077168146	-0.08582359298872791	-0.2141814448186873	0.034956486205529484	0.14645198037230509	0.1356285118049139	0.357749690653444	0.19231080364670927	-0.020189416168893772	0.28337848784496256	0.09174698696727121		0.03307187233827655	-0.017603378816069375	0.031218842220804163	0.03968044772999448
1700010N08Rik	0.07051804686678963	0.16958595685459213	0.20301577871672308	0.264263849956115	0.12091019322749226	0.10892819893569422	0.25763666226837695	0.08665788628058292	0.11273571971982678	0.03943968509420722	0.21299823218832076	-0.03082194806021987	0.03735242564041545	-0.0760747605655889	0.03125128976238267	0.1367407345954742	-0.230701882020381
1700011B04Rik	0.12248878293902374	0.24402625285022586	0.2527048836151141	0.27263367943607725	0.09010674663867944	-0.0037794592512384925	0.29092767840062156	0.09344987902145635	0.025211065218315058	-0.019566036412970392	0.30858901688137125	-0.06697786205845226	-0.2562620691660477	0.07454360234031741	0.16515125597841535	0.26485713035270686	-0.11703836378685369
1700011C11Rik	-0.02314581676685303	0.17388015023077258	0.1297508069824028	0.24768543519728056	0.33024181147231585	0.053809168022166114	0.12847199152364444	0.11367001913562627	0.050390886144552754	-0.06723282775915021	0.18469928637104016	0.16461583279062209	-0.2115899308770404	-0.1500263971166083	0.12091762133092009	-0.013445686222361612	-0.215740065988673
1700011L22Rik	0.17455419540548095	0.1075876460988278	-0.0032986621454389434	0.06623107868756371	0.029098244406995204	-0.035234814085094164	0.06786367765452436	0.2928123554255618	0.08929194559194187	0.10720502121550406	0.2443867735547323	-0.042892856014372524	-0.06301028083369543	-0.1818375954786385	0.358524581435069	0.43360983886682725	-0.0246654181707165
Fam236e	0.16558334613513628	0.29729081158226495	0.17824854501510776	-0.01392785738764533	0.17847145567159353	-0.24273588630064127	0.2964671048288466	0.04449997635376198	0.06810105586890977	-0.08677251664292938	0.40568088967275917	-0.1534434131347208	-0.15342827172808549	0.22898770749713307	0.01303037048848655	-0.01118994864954428	0.15008004590516383
1700012A03Rik	-0.04759727180166671	0.14039996790316775	0.002342542152139669	0.2477953571166118	0.1248729176891619	-0.020197103374776492	0.2893637346466584	-0.06116771751215055	0.13146650468277127	0.041639475104075487	0.2173749353794861	0.1600125737304778	-0.09833691418600773	-0.012748179737881173	0.24644880748166959	0.23585266730119436	-0.05303171281547406
1700012B07Rik	0.22654563144842077	0.16341214765366827	0.21200770447371164	0.14342991503576116	0.10407574874784788	0.020372124309126074	0.1505279630952337	0.025318494701243137	0.056995671411382454	0.050175465057904274	0.2720506217566226	-0.1195074436083229	-0.05179283086516605	0.2549320538959442	0.27271788339428027	0.4351641276365901	-0.025823668647655604
1700012B09Rik	0.2475716367278481	0.028812645963788637	0.12498383543987855	0.005967847086623462	0.03956942090043816	0.19374684245142032	0.09699003444246615	-0.010393702561746043	-0.21586495659572497	0.03842491138781616	0.19577487289779222	0.10437775225239938	-0.12142699518774695	0.27374723382836486	0.3047563080346125	0.2169035947056308	0.14107735861069193
1700012C14Rik	0.01903834851089294	0.1371721940871344	-0.0045570520174188795	0.15776425807334618	0.05427016320790462	0.0730987947525156	0.33603091599390417	-0.028275995488632567	0.11841462473747708	-0.3885142176450149	-0.06104478459169946	0.08468048567826933	0.06891962839292597	-0.028943477314078616	0.2355728762671449	0.14435338075333026
Zbed5-ps	-0.05723168812372651	0.2823409416318597	-0.1831657214101417	-0.3649323238866517	0.08285529893299523	-0.3128169450154434	0.16525041960370607	-0.07030449095351315	0.24402625285022586	0.00810960719748115	-0.033034617435831866	0.021280376639027064	-0.13538640331208882	0.14463942774482189	-0.11136390985901275	-0.06538025821822706	-0.038853063587714114
1700012D16Rik	0.15714984159800505	-0.002585569237955793	0.012329471197750975	-0.04832359495188922	0.16715428744598101	-0.11829247875467987	0.13754879323862446	-0.0229952061782725	0.26949611149728847	0.14591359081296007	0.3145446378990075	-0.155079730679433	0.0050934855268545505	0.0590950510522688	0.28048776640066125	0.10401261651727357	-0.003079618392182085
1700012I11Rik	0.2384113240394896	0.1503085240903495	0.15330280787497702	0.4113627589291091	0.12209724774319476	-0.017358947853453866	0.20259386520849604	0.025677310460212176	0.28038689250399634	0.0034541656803117825	0.2327332591133011	-0.1119259129284848	-0.07603589725468342	0.05597834202897436	0.21268056839370356	0.377167128083117	0.32921814454687537
Cfap107	0.22420347421096942	0.13939983363308273	0.03448742612872291	0.3117112665778993	-0.03995569305068664	-0.13757053439709446	0.17907433340801024	-0.0037865834669194636	0.22109297405363867	0.10638256399410564	0.27051704974512236	0.20291199512764954	-0.13297304045375288	-0.07820645263047406	0.23819358281809466	0.15562617472438037
1700013D24Rik	0.09966872419907255	0.109818270257541	0.2604742949055182	0.010472482602066242	0.06166214163353695	-0.03793346362937499	0.27253867192892717	0.29979311764512145	0.0739870741341367	0.0004934522400445404	0.2647350792859308	0.04402607852897858	-0.2214042308104242	0.0294498468507455	0.14772242840046337	0.20380674690274453	-0.0008358763841318153
Cfap276	0.03935691867431901	0.1849450027489465	0.121707404766622	-0.01595978817048843	0.27854877832526237	0.030901374218932895	0.2728587119491031	0.021655555048712385	0.32452541398043855	-0.0045053373319339715	0.2726301013965766	0.10562025302599266	-0.1726901337373924	0.08942005182944388	0.3725156813509685	0.33585798758581203	0.06938197560266171
1700013G24Rik	0.15647356112722044	0.015198896645667804		0.28955612453642954	0.035304955359561165	-0.18384636693210316	0.09054240161700368	0.21194410861805896	-0.21023550826393558	0.056824760304876716	0.17533625399708644	0.08881512811102908	-0.09322134015351699	0.011223692777492283	0.23144550784325632	0.07660630675357238	0.15008004590516383
1700013H16Rik	0.02060826168329838	0.11420938308096852	0.15698033609601714	-0.04232488265384997	0.14217272691032276	0.0761469156029503	-0.04495666032454969	-0.07578698358884657	0.03550124148404797	0.06860423704923316	0.13631457847941042	-0.429662567722267	-0.12256779747248715	0.03534105943128262	0.15114693980913124	0.11936279312381473	-0.01266829300604827
1700014D04Rik	0.10797819912295144	0.09731930950534992	0.15009568751518992	0.41326094545620873	0.13786591675475068	-0.22041613419733858	-0.057012345945769746	0.11724104520791763	0.2405852075072664	-0.0072171712391671805	0.17516508181152662	-0.17319738524074907	-0.18684943772458135	-0.1511235822031446	0.10412950718424804	0.1622662528826305	0.20911244744770593
Pttg1ip2	0.15872471012217632	0.23180386712888468	0.23465860760581078	0.1601840158922101	0.042668744899878375	0.07208889037731601	0.40270240600374363	0.17649398917126444	0.16766827364628806	0.030078490187482994	0.25657166091404227	0.015524860057250503	-0.11705725921371447	0.28341185281936365	0.18568538845287566	0.3048776684317667	-0.06719940664894132
Ccdc179	0.16453374111799088	0.11671272323312681	0.2165768393904388	0.02865236404224361	0.012500948062404149	-0.10477797673577981	0.157242557661822	-0.11706478987742949	0.06375987252343968	0.05824881877047509	0.23478107961915753	0.10997772284707488	-0.21274672847373338	-0.011087345287320539	-0.04482855699612766	0.39324243237620227	-0.026762817675029128
1700016A09Rik	-0.11120622788767949	0.017478973726964282	0.1900379652524901	0.3050969865845661	-0.1375589642053678	0.14544947787041793	-0.19429819602442594	0.11748975340734046	-0.013815432468860845	-0.10606688110284687	-0.04910047592855341	0.05192353197721886	-0.12351963247642438	-0.05039997666406329	0.08885396802233332	0.13444455353743576	-0.05159001577990007
1700016B01Rik	-0.027844591599221688	-0.16675126803627469	0.16253517465564923	0.09985986656412098	-0.11411771271179054	-0.2000454335642004	-0.1026662744393362	0.11618848241292508	0.4217274867850148	-0.10191541300500263	0.27703823652416054	-0.09115579034528754	-0.1357956439641628	0.10138653013012879	0.1888855985315432	0.16509931254045926
Spmip3	-0.0604742766859773	0.141572775048137	0.19856232524817535	0.19922097090577015	0.14851474815151117	0.1620519665768026	-0.099041439843948	0.12372056119784315	0.16643900806741738	-0.08208295539037798	0.16034291316672414	-0.11225618456012736	-0.19072848871281367	0.18684806208504703	0.12966456009572838	0.17762374489851293	-0.041596395747443886
Spaca7b	0.10449452284443225	0.19758885004688564	0.06768737257657474	0.5480869798879676	0.13802519120619527	-0.16139295849115795	0.33160891709759693	0.25325144359174073	0.004291245143542989	-0.07561030674977744	0.2561279467956132	-0.15574871375943952	-0.01968267033364159	-0.18224432454620668	0.24899266888004232	0.3880751655304859	0.023546082087182448
1700016G22Rik	0.08577602884601343	0.16846715566325554	0.22531784246761916	0.09037374411889929	0.11121108830632519	0.01980512707921713	0.2349598212206891	0.23694125255009849	0.14920346578722246	0.0994509013016192	0.10540462598438131	0.17362314909171905	0.06923367742428625	0.1478561024188797	0.1198701676165266	-0.020071014097158238	-0.0621526317628725
1700016H13Rik	0.40070097993219755	0.14713226086369804	-0.11500149652183404	0.14951727943133708	0.11700337474422527	0.08024551523559546	0.35809712348757344	0.19762359427351106	0.04448674520900388	0.1148662787025186	0.2897706371038066	-0.08068736191616983	-0.1595410291004229	0.19569214172671848	0.11633836962792589	0.32450429269430714	-0.030371408971175046
Liat1	-0.10416815756230675	-0.03943948770146426	0.2851094116204342	0.1628655335671832	0.14941832268822608	-0.18694901144615805	0.18386536880432217	-0.05337446086385374	0.2036425708743838	-0.07310075923515416	0.07564891280838014	-0.03326857517800644	-0.11385459565542576	0.09255541752240841	0.15509614726257648	0.2319881864870242	0.1083581390313392
1700016L21Rik	-0.012853940427626524	0.2443327703604789	0.22017236210228183	0.2550951408325026	0.13177320253711158	-0.14644735549120017	0.2718406900134527	0.14586217222434206	0.17415353744610043	-0.0592559129085792	0.3793996772413725	-0.04693789619145096	-0.16544942623433842	0.3521273655108432	0.17172539351673513	0.22812791104421581	-0.15946004877423658
1700016P04Rik	0.13810889935803136	0.1895080624896117	0.23251623144353106	0.1693778405780318	0.02529169783406557	-0.09631455887457524	0.10922162989105341	0.3767395877397989	0.05771292157619752	-0.0748378972597116	0.2950502046090997	-0.030713220392314455	-0.10345345349746235	0.008988703714580602	0.21042535106670998	0.35638973248116307	-0.009751891148204512
1700017B05Rik	0.26771621817083113	0.035594345878137826	-0.29993944200819844	-0.11293378912047823	-0.16721237697663513	0.23792799330026318	-0.0706884306570673	-0.09949072651419018	0.31843337846415876	0.060628968095454316	-0.283024356845958	0.1622809172625233	-0.038727337552466407	0.5070348420343522	0.6190427783204264	-0.38162054214565816	0.042100894918390724
Ms4a20	0.19305561652500663	0.22689958696483553	0.3035067057815926	0.15367819110604533	0.17905497796343303	-0.015268156406991864	0.20669415707283212	0.12328464681210204	0.1557138629109951	-0.023899741846544975	0.19697479902463083	0.07270471121816154	-0.1897659351031381	0.2432324218954717	0.18845593146862732	0.32656269319801073	-0.03671418967380024
1700017G19Rik	0.00464883331007025	0.2647970893464439	0.18685026454710074	0.12909169076896898	0.12766399456683375	0.06858432365212853	0.2633161083910121	0.2585735325078416	0.0954799234624535	0.06467128243722077	0.3033719457976653	-0.0018127940826945755	-0.18507666894708527	0.19176814729804273	0.24548632186679262	0.19014091418408288	-0.1559361253812884
1700017J07Rik	-0.15947368398762435	0.3280146554205761	-0.10040395946531969	0.2848340810863136	0.09122055754122817	-0.1405678086428642	0.12829165686067207	-0.23110250249590947	-0.038007461181269304	-0.13270925205908957	-0.13121289698763985	-0.1739714091133524	-0.20435694101220145	0.23767127491900084	0.013832500769140806	0.27444660651764985	-0.07367111490381345
1700017L05Rik	-0.18424784144421183	0.021516212412194567	0.041137348999103165	0.1005212301768982	-0.07527267987864086	0.059705510104746826	0.07979955153167409	0.15009623699255356	0.1009545905820007	-0.13570524370924383	0.009260374699814692	0.0006303311924396826	0.18752042968498903	-0.23133793212451037	-0.011272048145972678	-0.06264146275785717	0.15008004590516383
1700017M07Rik	0.14583542058722945	0.16112555004639217	0.24284523702294084	0.16862029330622805	0.2920316750585011	0.006331032365374398	0.2559659976347707	0.18343202169539605	0.025596163479426864	-0.02149873080683229	0.20649704414073497	-0.06435298412984423	-0.10990439041790621	0.13314509796013294	0.2041530291606428	0.2919776175900873	-0.2128234149153394
1700017N19Rik	0.08179429648277627	0.24038635741597067	0.28886190846678456	0.3593360800371045	0.2285542049214995	0.062337263116788805	0.23741761852895407	0.09172454920749887	0.14574907612533508	0.022912858430978487	0.23980013732508906	0.06699518820663854	-0.25518664557204396	0.19937226532821023	0.20318051455097524	0.1982802284732477	-0.19750150969913108
1700018A04Rik	0.18365210969447934	0.19103703826522628	0.024783799922508162	0.20162507161265683	0.31756534574399853	-0.1096548095950282	0.32822117571340786	0.3409434805493129	-0.040115479154370616	-0.03342531220549109	-0.0731765729807999	-0.011399846133439176	-0.15283964644250628	0.4565679966275613	0.1957631478339232	0.3183673493900322	-0.16545708648120322
1700018A23Rik	-0.045185461993351606	0.12599377796255198	0.19230171073212476	0.024099691597610957	-0.02444538492647	0.13579734771909815	0.0752492022136834	0.23782253301687564	0.07837981116580602	-0.25323153574408885	-0.11228276888992018	0.05996025468082482	-0.07487158284259045	0.14111384949315553	-0.08200809915035535	-0.03621670071406043	0.05564551853460043
1700018B08Rik	0.14883234363828807	-0.10674710482898461	0.0444432302753165	0.18490441673438326	0.09595032500340746	-0.32975541446512485	0.19748552051141868	-0.1254016004862903	0.020812956757792357	-0.04338678531729584	0.23722039183632515	0.24472632962659915	0.15407484499328028	0.1072339929022623	-0.02337882446264397	0.3958066421992752	-0.05753615777440662
1700018F24Rik	0.11571021369909852	0.20013151202429214	-0.12292778375791925	0.18699544638614604	0.03512956757355629	0.3487859862448185	0.3146517563387272	0.005337889547409164	0.11037815577901643	-0.10670080177364608	0.047303956749428326	-0.05128349592144274	0.19790600535648098	0.24478781189919122	0.04539152102988296	0.09233584239782959	-0.02888469664391473
Fam236c	0.10112823078519663	0.13263230552153357	0.6091363623848918	0.24646023221228608	0.11064996723023722	0.08985647574931012	0.03866408784402771	0.09086282060506677	0.17386326095122412	0.01161212146108979	-0.021862274490611844	0.07101475431756109	-0.11779321451959024	0.28288985287026197	0.28046220834088487	0.2711735036442678	-0.05159001577990007
1700019A02Rik	-0.0071743718167046186	0.2802678963794958	0.1191367458167079	0.06371788831465434	0.23656685426884277	0.023270572924667103	0.2686565290682653	0.05698130718083613	0.08364096561030665	-0.016347938318731842	-0.03481396388374284	-0.061560856158787605	-0.2555707921201893	-0.020544980626052495	0.12192339238465223	0.18533189013389736	0.05552563674221567
1700019C18Rik	0.10152663040090795	0.14810825223485521	-0.027278998332362497	0.29706874723700305	0.12243415495015754	0.26911510216653406	0.04635329664770019	0.0869672985251616	0.2483364304044394	-0.153721099996484	0.13670993874371223	0.20449711709781498	-0.07972497043685135	-0.32350948989523376	-0.20403832062757352	0.20872366406218246	-0.18474626060297059
1700019D03Rik	-0.11000481697435817	0.11770272393717914	0.012463951037495313	0.29087315974457517	0.06659317656344309	-0.13213930219543837	0.07668721949723127	0.3416150103061957	0.27601901798289014	-0.08706028044280027	0.3816930660039146	-0.13766766733401353	-0.1707916543295023	0.2462975230379271	0.33603975009854026	-0.23019072610610392	0.03227997623227732
1700019E08Rik	-0.06337841744121972	0.2105045241367266	-0.14711876295512819	0.10531827266710951	0.26063923471796807	-0.1947011880515829	0.28751812409377364	0.1771314580326989	0.35380914564392685	0.09964241905594085	0.3477008876263184	0.15990165474778342	-0.23176539216781916	0.09072999971559752	-0.05714007820418116	0.1175257394237721	-0.19229800592721372
1700019F05Rik	0.30990300365516826	0.07868783360970072	0.05026230631539997	0.2342819841500126	0.09056066280575123	-0.1322299734500941	0.1882181787550277	0.18933979499252693	0.11453708017449311	0.25325693350396394	0.272077415323082	-0.007451762321950143	-0.021775818857928626	-0.17875321451611853	0.09057581135992017	0.21932709093785113	-0.07367111490381345
1700019G24Rik	0.05867176951796574	0.26005615005760296	0.04114512104746444	0.003815698971065739	0.10499508694672162	-0.03564021747384907	0.1812675598983446	-0.030713810460322302	0.05451986694427615	0.14700690464541724	0.2974377360054975	0.12607703014990315	-0.10563302681110116	-0.25384313019802035	0.2740017336728558	0.15030996404023805	-0.05224227400823846
Spmip5	0.25177696173790376	0.1126732783993146	0.18606683566763002	0.252292897850444	-0.01471860681473337	0.017190713696198442	0.25478654198035805	0.015754759349803596	0.08984089497078192	0.08654494458048506	0.08133494490232307	0.026601990224596212	-0.06813004189370812	-0.15670196554689	0.18781682130653107	0.33656776627012414	0.06254811148259476
1700019P21Rik	0.06646134675429134	0.12921969632679323	0.12515382844126352	-0.13638927560117056	0.07599612208178688	-0.2617513416282815	0.2245736002043107	0.1405257443894021	0.16852948535333107	-0.14916166030153183	-0.027279195948911643	0.10298913830737194	-0.2589485925889321	0.25504457123393914	0.10071592241719758	0.013150439725670073	-0.15946004877423658
1700020A23Rik	-0.01625156510824504	0.1839530791542176	-0.015211592252738467	-0.20548420491482117	0.31499397611694097	-0.007331957942232789	0.0912893986304153	0.025357652350144505	0.15919791854435167	0.02522255465198835	-0.09281878975004221	0.2747456085046467	0.18692951483389028	0.0337869533189395	-0.009089909045945775	-0.03028570764937967	0.15008004590516383
Nscme3l	0.25611214427880463	0.09155394828635528	-0.12189906981486498	0.0029788902135377436	0.046237796482209034	-0.27635595669698276	0.2397883452280905	0.0986809081803789	-0.03625207048703238	-0.19282217744843308	0.18176075283670196	-0.11291273080550007	-0.1805419355661271	-0.08353690432383085	0.10699157121660041	0.25371938230305563	0.14971474791338735
1700020G17Rik	-0.002412161536656513	0.19302636262792336	0.10739761434701066	0.2209704495896643	0.292986695738217	-0.10831650976357002	0.3893362057594015	0.0734768850243095	-0.05326613093484143	0.1430974342963015	0.16769373193982176	-0.16054918828819512	-0.21392324443448243	0.23682800312196062	0.11624965965653464	0.1452845132207877	-0.11166583325455642
Oip5os1	-0.51549051668382	0.0746370137466227	-0.6308456047858919	-0.39033384484384137	0.279416730529086	0.004377463080199647	-0.2735934099399107	-0.19099815918384225	-0.37644181727955234	0.18235889200685124	-0.3120701620776828	-0.15141806454692336	-0.05301686045666671	0.07461366139090143	-0.2775613992432121	-0.12847601490137464	0.32908222449971464
1700020L24Rik	0.06285561570383949	0.02739500247886819	-0.15673862462779772	-0.11731040252864267	0.07848490690493025	-0.008081960338662764	0.10739806522722305	-0.060508831718840084	0.036171823839190057	-0.07611874692238921	0.08340243699496519	-0.19205971838421296	-0.01844536591083964	0.17469484505086227	-0.10369839987412476	0.3554031673859365	0.085551724616972
1700020M21Rik	0.012970747951275176	0.07238195043023543	0.08311252170955755	0.10379280219193687	-0.047779039737124045	-0.13653691686554945	0.004875085271339129	0.1957650329558008	0.0921178245841397	-0.15436948271343176	0.04553494639732289	-0.09609718839538871	-0.101207972777133	0.182551657285011	0.1547336777398636	-0.01727270106069709	-0.03612718134706237
1700020N01Rik	0.1875810324388182	0.18260780673326685	0.1705867801419578	0.08612787133131812	0.20405692491692926	0.0066140536896673605	0.20360316753836	0.09488429470679068	0.18575639712275538	-0.03894730066392035	0.36556979787698207	-0.06077855788893009	-0.057770227699243754	-0.0030439608509943653	0.05349749397621506	0.2930001109535117	0.08481883595440266
1700020N15Rik	0.15712044788699012	0.06755400527058997	0.08313488856768327	0.17424804381083764	-0.11031341016697367	0.07539755373963036	0.08065551574977914	0.15609353397222656	0.013877284266623192	-0.1503747676709784	-0.12113115957389997	-0.06371802748814678	-0.20052019978536056	-0.15401673418957493	0.0452633922231638	-0.04238076446565363	0.07309153445439534
1700020N18Rik	0.2320039672605735	0.056972238426817444	0.04607355178568865	0.07613145568141516	0.07000605101192026	0.12513646585071933	0.19508170478096468	0.183244844420887	0.12004414295447563	0.17178377930514993	0.33157451447926406	0.21342606529963837	0.014340312750432894	0.12302489197821277	0.04794896322263811	-0.05294916795743104	0.07309153445439534
1700021F02Rik	-0.036146420295994484	0.08932467498635167	0.16033399619089292	0.24103065545653052	0.11312548265550172	-0.12109470574096376	0.43308115702857636	0.33676817052783936	0.29327156793843157	-0.006682334844671234	0.21811797910948927	0.02417523551236122	-0.06938190118956775	-0.3756762961735365	-0.026503846883545085	0.17747458720733555	-0.12541480417817388
Mtres1	-0.161318780971977	0.43092530472703566	-0.01722625173695734	-0.3838976486553643	0.10589688128774327	-0.18522677111903604	-0.30739739570137525	-0.16035261184513136	-0.06877486636303273	-0.10666922483036052	0.04050457483625049	-0.32395281052795816	-0.1419850683474679	0.07456536775893323	-0.03962425608414764	-0.2690272522024551	0.020532424454095734
Cimip1	0.1719588292440509	0.014738815807457027	-0.07167688048498941	0.015236086678475808	0.04698836936441173	-0.27300316991642326	0.3043423611301754	0.13951595132167643	0.07478769112289206	-0.08029081648387765	-0.002436130568666942	0.050424578720404	-0.18397295889198498	0.008564517528736998	0.3537237389666603	0.1112915978425207	0.15008004590516383
1700021N21Rik	0.34816138658760565	0.13446373066234507		0.04464415864921502	0.049370503264716946	0.11436379215427754	0.19139618473159292		-0.07489799638272893	-0.12837031471727364	0.03734473806949603	-0.1771230650755508	0.21205662918521773	0.27031194234471545	-0.10438396104216673	0.18777034908786855
1700022A21Rik	0.3456458801232841	0.07331768238545718	0.025106660623353243	0.14535093740063243	0.077377491104694	-0.1286263211576412	0.4083655362695734	0.11473601391690755	0.0073437516406849365	0.10001978637210443	0.0345090924288107	-0.09715610387231265	-0.1428019024483696	0.08240222731267553	-0.04915705758926446	0.01233145331061567	0.0018052935402446705
1700022A22Rik	0.10654144813676888	0.1753505151604747	0.14806523033598193	0.32970438061293994	0.1407072621069922	-0.03768266650366099	0.19548043825867376	0.06985196243199078	0.032453159912798436	0.06118677176512233	0.3367164908029557	-0.07830692487895044	-0.07885615110296124	0.05183549549450724	0.14106442199744235	0.2624141834798073	-0.37274331804305133
1700022E09Rik	0.20649068661968695	0.15012174406536996	-0.1339021899912173	0.24729418187829447	-0.23714022378943972	-0.06226981528024666	0.2145113335192691	0.27211632584074974	0.030122522200728433	-0.04061860283824161	0.07313730090917196	-0.09220840927370058	-0.2920629965702108	-0.016665178880159566	0.08690712083291802	0.059738460801548085	-0.215740065988673
1700022H16Rik	0.010674940543514904	0.09193012727263158	0.0818545406448102	0.26053319997732566	-0.060665118295740804	0.10379182252028976	0.0284473274003975	0.04984883405446761	0.11490157343497302	-0.011417676999804137	0.17703260919112493	0.25303205240459803	-0.17650904594429115	-0.04015576606575703	0.04719077528569388	0.11937911379316368	-0.14920976681130751
1700022I11Rik	0.08037566398679155	0.2064778578442247	-0.20549406273919227	0.0954987028573206	0.09479180908641223	-0.07377704479765403	0.21298694149011524	-0.11754873893712	0.06678250254638776	0.046340612557035143	0.3025024692307818	-0.02880552355254345	-0.13066719847780547	0.26109961768469636	0.04910373873447701	0.18152721721599815	0.14372070916666724
1700022N22Rik	0.0360072526805437	0.2805390830785865	-0.09125111671950117	0.1196728954334107	-0.14451526219379998	-0.038581757932347874	0.07414755999144136	0.08805371966939339	0.0640287263085663	0.029480889020608383	0.04975495671718247	0.23450813848311927	-0.14086794262278277	0.15373229405411634	0.08542098313128962	0.26906351413158336	0.08597584140179786
1700023C21Rik	0.18175767261665227	0.10637524920453356	0.14153731173019007	0.12381414935191967	0.21032108963846846	-0.12900040017945613	-0.10814117195792754	0.2611936522177163	-0.03140056654997605	-0.03434129073959165	0.11088137421181049	-0.101418926691886	-0.00443744247326406	0.03633484038984118	0.04208648197992703	0.23796287436437352	-0.15946004877423658
1700023F02Rik	0.0971560597964394	0.23295330779233367	0.29810773167879984	0.2133402139723675	0.12070444420636474	0.23161244882908644	0.1814264179991419	0.06545102737417599	0.1244844238515283	0.0640616060626421	0.16884772483615276	-0.13327738879542647	-0.19265220989225632	-0.07600391852259407	0.11088757501460275	0.25952662677085475	-0.14901818425994418
Efcab15	0.16731756981214094	0.1507685859640459	0.1309560090678727	0.3203083499377999	-0.06382148468400516	-0.05872105321582635	0.29387369967519217	0.12048491209691382	0.16783497564228195	-0.19713902311568854	-0.026662138020712406	0.2562668247066797	0.014528572161871227	0.020672330853936122	0.20274159987113347	0.09388412963744695	0.10921871580145774
1700024B05Rik	0.39871611282381175	0.10969495398181767	0.018915972377426173	0.06142146924942073	0.21313300882747788	-0.030272922079948823	0.13027058796560573	0.20184916104107475	0.1323450030965459	0.027506360174010973	0.24293740508593586	0.17413280608513898	-0.19442927616136654	0.04323484935471843	0.06751857662220656	0.15281361823909775
1700024B18Rik	-0.14867268557919888	0.15908561978505212	-0.048534143141327334	0.04117619064027993	-0.17974710888522663	-0.004442273608514332	0.06285279175956049	0.159022755914235	0.20599547135538746	0.06358961834215378	0.0640307532091751	0.0032552907960515334	-0.1858199825091994	0.03241940721699098	0.05703598463319877	0.14147424353022411	-0.1741680548381206
1700024G13Rik	0.060498672296589194	0.3431735630876252	-0.044014145784150124	0.030324765506890877	-0.21089634388470055	-0.12428259009676962	0.24284337436421619	0.19692715230298935	0.3277821625268774	0.04968881378645185	0.26943144712642086	-0.3420973584083763	-0.0018709157469739292	0.09251910609845188	-0.1298155962503159	0.10225319262485616	0.1922106651672267
1700024I08Rik	0.13644715077124153	0.05360327121370132	-0.004956934338977911	0.43990486073526525	0.10897807723399364	0.011619909485232883	0.400580716105198	0.3619399081209443	-0.041445834153841433	0.07310349352564674	0.3309003863588908	-0.11127766753771318	-0.12823528475112947	0.2775453619650713	0.314683857670385	0.3157616338813006	-0.12307854194962198
H2bl1	-0.1764045491938804	0.1213962257118771	0.16338271330204085	-0.046729906793888915	-0.0893314640757379	0.05449931774220039	0.24219583466874148	0.1959423101596654	0.07076433250680263	-0.11163815449981679	0.15685605903361458	0.2666386269745723	-0.08238008487930118	0.15601321299878215	0.3778928419204575	0.008814540381584208	0.15008004590516383
1700025B11Rik	0.21161937345207898	0.20958441745054074	-0.020554399442403396	0.22282789429861094	0.05677726014219784	0.025807831615758718	0.34360472759630617	0.061857621530654126	0.12469495279414074	-0.004018135985031069	0.053357515972832496	-0.02242319351681806	-0.0022418999279441585	0.005561211118279242	-0.01392175145830309	0.16532859249599013	0.05503576299316335
1700025C18Rik	0.19935505680708565	-0.013217354538838707	0.06690458473363205	0.14527069446797022	-0.011854371723213462	0.053094041421230295	0.12519378815660237	0.32307620063996173	-0.12833470826059332	0.05214141038203622	0.10696233563455941	0.20249389557124803	-0.12387399562635436	0.21780973672127824	0.10927917081080053	0.19229407181821778
Ms4a19	0.022171199294389803	0.2382790495329808	0.20100419203116263	0.3244799222315701	0.0421356310472301	-0.17010909542530658	0.04397286067489093	0.23888917180426522	0.10767248409758905	0.05964208467988782	0.19411010662349942	-0.07290201602334354	-0.06793611373025514	0.04623652197448446	0.05504700165290763	0.14349104180606612	-0.23525723666864193
1700025F24Rik	0.09302363457252599	0.17687515905374482	0.13476323967232626	0.20329916142890053	0.328145099226803	0.10631119182132345	0.21572208200814566	0.21385592747726412	0.2453948826780749	-0.2525783651819762	0.2308775738556967	0.08493115299934179	-0.2779864797661385	0.03320748971522048	0.20182527582418933	0.19736065512724688
1700025G04Rik	-0.20193220271416817	0.35529210907209047	0.06801329509321041	-0.27083513561111655	0.060242796324145684	0.13501469461086363	0.032831209192789285	-0.006996112347632873	-0.18429365303965875	-0.10297913901563364	-0.2506787160635628	0.09810799281274528	0.22526477189742505	0.21084999717325287	0.1692269969705957	-0.04144738499358487	0.3810190856804482
1700025J12Rik	0.2404895769350659	0.03258096412409884	0.1895455283936386	0.09084912757291558	0.04037632439173386	0.2455056901684681	0.1863577569049163	0.22058351307292745	-0.021443792127765426	0.2660307041472713	-0.019232734331839065	0.08468048567826933	-0.13442685819992664	0.1387932092974762	0.08713671663457301	0.18529945757662208	0.10871045523979857
1700025K24Rik	0.11624996985483277	0.1082027433220104	0.18559031569878204	0.08363837403624452	0.17951535319527823	0.2884392871552855	0.1126798345314034	0.1218861934989719	0.1592142895842572	-0.0178083299098511	0.2505916132155831	-0.0354468190588481	-0.12970516524115602	0.2480830235292213	0.03437657383681181	0.24704636957674878	-0.12668912903011129
1700025M24Rik	0.1182355132430653	0.23184362546556808	0.1936696423497587	0.23838458714902458	0.18106471819677242	0.01628591710282684	0.05713200026607304	0.15105790562150412	0.08053101070771243	-0.03096361242045216	0.3687355550755668	0.08855953022686011	-0.15548638850164112	0.21429421507795124	0.05327788864217674	0.1691038760008496	-0.034937739690617454
1700025N23Rik	0.05809122039587202	0.04831574338847561	-0.2856697107825548	0.24372641374149165	0.0546693712228717	-0.06705726117610843	0.10612801076948221	0.05158177038782804	0.11797283955102063	0.0844071926088605	0.11368725569792315	-0.12704923483792016	-0.023682938947250903	0.15517640591742718	0.1162507541976266	0.027053351101325167	0.12387784210858484
1700026D11Rik	0.1335568086782018	0.10892866020618497	0.08645205403209448	0.28948044303625303	0.0975737056940932	0.06677735845861828	0.39614409786127225	-0.00354796444575301	0.19862334664398976	-0.15905986180456416	0.30106458317054446	0.02521326744479738	-0.25380569230899985	0.238508995709161	0.19871669269108666	0.23747937386088133	0.014321137816021368
1700026F02Rik	0.3137673007520364	0.20782283278278485	0.1418317395089638	0.15434446099924984	-0.10598386665515297	0.010772784465482809	0.2196018797880547	0.10633614289362354	0.1671318577799608	0.025530244880959174	0.21000798421953623	-0.058093437351448694	-0.24535384411041591	0.334592154612858	0.18946262665474028	0.21412669150229108	0.10067166330305577
1700026J12Rik	0.1216805886652388	0.194102213367757	0.19412907242454638	0.09967487490695934	-0.002445806755003374	0.21639056741756865	0.1984129925055396	0.017270659198429395	0.04486650056329322	0.07770634198221354	0.07821839200800725	-0.10655494553064747	-0.27905014755331936	0.07059506290341802	0.2173224061959471	0.21282510092489312	-0.2183076526011894
1700026J14Rik	0.002070659378284565	0.27081828357916304	-0.009230694243273269	0.17589831189305832	-0.0014804697476533053	0.013187993499011405	0.15646404533021688	0.12347987625053987	0.1433653346381634	-0.10100353825706314	0.16560325213485744	0.05298854035025505	-0.08578737024592328	-0.15328240653385605	0.21116801673982477	0.3701794096418982	0.0
Teshl	0.1264661834218486	0.2520915561843553	0.05438653750914232	0.1631181697602501	0.10187222941201568	0.04899502745780929	0.2349332883842489	0.05495955115968994	0.07317584578336597	-0.049247413236196816	0.24829395691911182	0.05693567431525428	-0.07649133838828441	0.10709740996783264	0.22571277004031096	0.29448059381243985	0.02810515335778921
1700027F09Rik	0.16246678754432486	0.17676818566433958	0.05709142475288863	0.31781006434559184	-0.09498312862975379	-0.006585057264457622	0.15523244099306585	0.24524303765459385	0.01977075621606139	0.0615782010135815	0.14183063828053982	-0.2814538808221335	-0.24714513114857117	0.16411702319062532	0.36024288589349324	0.03782392117785811	-0.2334257107170438
1700027H10Rik	-0.12463699786151487	0.22540531410235184	0.07395321784496633	0.21115119552199454	0.08714609639197998	0.1407191936140134	0.20587594913674534	0.18442501940613742	0.20513684373686752	-0.002402846577031452	0.1601615708084718	-0.17749199500175847	-0.24676523196853858	0.17401659757102197	0.1676047565314837	0.09438869747034599	-0.08358763841318155
1700027I24Rik	-0.051302489113295914	0.12222878749532513	0.027018002413323656	0.20247152737182517	0.09967236656527798	-0.0019092229568086667	0.21150874541399473	0.06421645709097228	0.005062945368615261	-0.18961033971253544	0.3277002165901053	-0.006693495180248268	-0.11770876097917297	0.2797763564869791	0.1896356634141084	0.07918921115209125	0.10146610551822315
1700027J07Rik	0.341189100714306	0.19195659079598548	0.2168375461228405	0.2231834309906881	0.007144330258036172	0.20352649378640353	0.030501213514521047	0.2775023385755784	0.14463795015066772	-0.2444467312383604	0.3731715126587769	-0.19106195612046922	-0.20560734088005908	0.0824768440102759	-0.23119699524412385	0.1753626892641964	0.059177909590875134
1700028B04Rik	0.08040130357123243	0.17448657838495132	0.10385270207819199	0.16761100154519806	0.1282668369142127	-0.15359094950837812	0.05473806016381979	0.11876649096242634	0.1256747054004436	0.027303525553318664	0.28772606253911753	-0.030130164848126667	-0.14242268437328484	0.19711030704273638	0.05632581193883074	0.1977334098934876	-0.09865398228748817
1700028D13Rik	0.26007312882191647	0.2064000636138672	0.06788667038109819	0.21401290077500773	0.02738934992143841	0.059097863543794475	0.27028751455194977	-0.028792517994280706	0.05099079866244627	-0.09628627686238553	0.43524179005223124	-0.08478398759647285	-0.035640466401483474	0.26197818571547843	0.16627427305471737	-0.05501477388328036	0.0568136496488764
1700028E10Rik	0.22268476951257324	0.19620952125074684	0.15707241122521784	0.5874959880841899	0.16910032785858842	-0.04699335365508444	0.41557825660946734	0.14923608977128527	0.1548296573665823	0.145887113605481	0.5272847114538213	-0.09794290747556603	-0.12947035879761096	0.36423057230432276	0.22099911492967061	0.33121646065739657	-0.32884760289670895
1700028I16Rik	0.13337493281395454	0.2376877139533506	0.2341910730299068	0.11105325934657059	0.12524720385106444	0.2067371747645967	0.23669505118702658	0.06924589680231769	0.2089925281809979	-0.032379897625487986	0.14629876541044237	0.03589015425862961	0.007346497096299311	-0.015768824563418913	0.06529423951243053	0.0009027510112819971	-0.12450057639924801
1700028J19Rik	0.03570900654178687	0.13268376725079795	-0.1743024075618708	0.09315321283455862	0.4872629594423066	-0.005192872869648602	0.180921424085031	-0.03483777496771045	-0.17931274349804632	-0.259341333811235	0.30540347588847333	0.37726288226213617	-0.028306638028959694	-0.24871220463633814	-0.13331990997751414	0.2634791770458335	-0.014062935725266169
1700028K03Rik	-0.016861460523704123	0.1928378286379631	0.14146077762880857	0.21835868268773317	0.12190155580975633	-0.09158339424652988	0.3176444528297118	0.21717992931915547	0.10314314220015827	0.02660294424570536	0.3361118210897097	-0.06486706610624206	-0.2555276149907155	0.17269802791835828	0.17831255078251423	0.22243067327265933	0.046134048486295494
1700028M03Rik	0.06545542429275578	0.21651395487911923	0.19561302135191583	-0.11024765579146407	-0.022068140799162906	-0.08574509457427418	0.23809338151886247	0.14982130279214853	0.1647147283222891	-0.029950694803498698	0.21534953177828076	0.06847615558963913	0.004483426333090631	-0.03293757236229195	0.14194569642500385	-0.19168929817006775	-0.12668912903011129
Cfap95	0.13493221654666115	0.1728025397954203	0.02498863684278621	-0.02761774664542742	0.045951083587487625	0.05826962796729287	0.2701517464562484	0.18122056731650624	0.2628770797307897	-0.02883415892437742	0.18906539233190894	-0.023544742393303442	-0.11959507623189783	0.1053637454826758	0.20166477905634383	0.388336441398401	-0.040459814049012915
1700028P15Rik	0.19234061874512537	0.10781284518094551	-0.16247969070361729	0.07691224544460093	0.2860606329439854	0.39449874351732567	0.2686075478023024	0.07685477095112452	0.15149832422811726	-0.13072494875381427	0.22244126500089956	0.05819305719984982	-0.020397544851154786	0.22475743740647158	0.16660266131678006	0.2658489690565029	-0.15946004877423658
1700029B22Rik	0.19655904779996258	0.09973779806878642	0.13135661005664964	0.036896814655257085	0.044621718158559004	-0.14459942319324415	0.4243755410957465	0.157293475125845	0.04899833430286884	-0.04173752421655091	0.2963788845388485	0.03931407832438277	0.1438968019961555	0.02898136078713523	0.03406504086814355	0.22480781633618552	-0.15946004877423658
1700029F12Rik	0.13405402856067283	0.24625319806322973	0.37477159653121234	0.02953732157858999	0.09842600874783718	0.05894624403088779	0.19116186761934592	-0.01208721849194908	0.11349753763673884	0.059461691537037634	0.38813943275802043	-0.05508911724264362	-0.14679235529111517	0.09284409589462024	0.07095875182097161	0.3827448274853886	-0.02698023217669915
1700029H14Rik	0.26655398493305155	0.20153526299139396	0.10633979269076177	0.21855551364299108	0.1460519651072201	-0.055854239813612684	0.17483145681769324	-0.0939434087153131	-0.004904654079890177	-0.029585679957453093	0.29707915847460553	-0.09419556945078351	-0.2325513188552798	0.13697795179730404	0.2109224861027165	0.2842572624363183	0.05145045033023365
Frey1	0.2598124085503448	0.31142179041711976	0.14044461710248748	-0.16043291699143925	0.10199225560006717	-0.10990865635677742	-0.10079622298795178	0.24336169945446864	0.02329533077923337	0.0934505610131139	-0.4232854987140125	-0.11253227874972789	0.02584856372479544	0.16753060929775862	0.32354699624609135	-0.32537829006774904	0.07528872034443228
1700029J03Rik	0.12299491946185913	0.08369523288340995	0.11336124822098233	0.18454179002623314	0.13495695862767396	-0.17157189818330326	0.008003685686477201	0.10393153553269953	0.04873048585525667	0.06354468053211676	0.2687094580666467	-0.13359808654180808	0.028565689209894624	0.06607433104101691	0.32577895764151354	0.2523479570919418	0.035547600897644256
Cfap96	0.42615720179381056	0.31245628701422384	-0.1825982684117478	0.042650526742308265	0.04003314029232758	-0.19625626142895086	-0.06833755394943548	-0.10270979661279427	0.3849093635002934	0.16051873294061897	0.11676341179295127	-0.05721525475718685	-0.05524675415827759	0.2633934687546773	0.3104027797694351	-0.184754528908412	0.383443734406396
1700029M20Rik	0.31508812972105954	0.2227735814568589	-0.08271661075140979	0.13007625080901652	0.08192507380762919	0.10683053341012382	0.19593704821393346	-0.018373170543618502	0.3981776626451921	-0.20238274354048472	0.13624537895491037	-0.20179327642346231	0.1338206438202898	0.13700371127400346	0.08332246261151229	0.25173676937427114	0.19507789608408585
1700029N11Rik	-0.007623157099034027	0.2720342903496002	0.09313946459583951	0.10550817002020593	0.12934885022732756	-0.17333974474998357	0.422245059529432	0.2988022617095069	0.07919797112131569	-0.021840159066232302	0.4452513141189525	0.11704824560853644	-0.16444697859535315	0.09967025373262399	-0.21971293992447014	0.11575358152937862	0.22330374234023329
Ndufb11b	-0.08282269673541573	-0.04769541860163699	-0.059241676226445425	-0.06073102767186686	-0.11698812502021756	-0.11257009346179823	0.15656362029322887	-0.15547312719940734	0.10160057938662162	-0.02125227911965692	0.14092726217171964	0.20111615348588965	-0.07740013560897804	0.06969191097738832	0.12885588594170033	0.009810399805153027	0.15008004590516383
1700030A11Rik	0.10049372035384481	0.16002315983438892	0.019458522979690786	-0.012453609250171496	-0.1299953106245001	-0.14877762947883122	0.022644574137350132	0.1557831937393607	-0.04392723020862332	-0.020542491947027956	0.27219991976720376	-0.20179327642346231	-0.09035248904911303	-0.2493148887481099	0.08287980029724094	0.08421639928928115	-0.12063608598340858
1700030C10Rik	0.3072352662732627	0.2515359318514261	0.330460306850384	0.6267138768593105	0.21762924711970577	0.48641339755865487	0.148919653405652	0.0734806401174692	0.2076272985076737	-0.08212586336496784	0.5177115621639643	0.14916665785106317	0.08896820789080122	-0.5087506955831246	0.20471645095211496	0.6488709598208291	-0.09623628165080703
1700030C14Rik	-0.09808732458810272	0.05979008068910875	-0.07376563451550845	0.42360952787550876	0.15126733906660866	-0.03431968734382761	0.04439524374145715	-0.03620029455109782	0.030133547501633343	0.07240321445811156	0.15492457736883275	0.24975151393284936	0.02283502194648277	0.04345339537784806	0.178729082135593	0.2710663744289793	0.023265226025002195
1700030F04Rik	0.12020247660837523	0.10322764133768858	0.11012026447952027	0.29218444182895836	0.02099292891428128	-0.030424156811483517	0.06918895856110396	0.3096721260082323	0.030595537145944	-0.06582711847134552	0.2860910011237992	-0.10530191731297062	-0.20761284075200623	0.07321559147615896	0.23506922527933172	0.2797024533684181	-0.1413647265906711
1700030J22Rik	-0.053745905419306905	0.11306880153797899	0.08646248947905313	-0.2001227934870481	-0.1132009019329812	-0.4412225287012998	0.18576577415769788	0.22190567936918704	0.15988719628575798	-0.04491278252869714	0.14250938147400574	-0.16801116780097414	0.1750179948360677	-0.16315155835825623	0.032301053136273156	0.1834853613889234	0.02414254707883748
1700030K09Rik	0.02521112607149992	0.0032950632352205093	-0.05731275283778278	-0.3296619687737973	-0.1920131862895669	-0.12149605862789412	-0.13594552547236452	0.28675476438365166	0.103066512822595	0.07268610895520142	-0.0901471558128189	-0.22216770498801738	0.17962021306649226	0.12300388062305888	-0.18332924671814532	-0.0655615678638683	-0.054847037416619115
1700030L20Rik	0.22811764150768293	0.2242555101307554	0.19273916262882498	-0.03385767156003515	0.13710025560334954	0.01582559219881369	0.16325163362971226	0.252184543127635	0.24554633336237822	0.02812676774086724	0.19569059142328665	0.01867763934821304	0.018982950018076938	0.050038646893471574	0.2271791560340466	0.16029768483534051	0.02877850290625328
1700030M09Rik	0.045172721373329484	0.06829552986440017	0.27193010149421326	0.20056205245638078	-0.0939584828850103	0.17278381652042885	0.2705636185721318	0.14371836982755853	0.08826303333313121	-0.26082942565366735	0.295893812714726	0.10809481707017225	-0.0453819622000664	0.041091701656438696	-0.15889860950625548	0.33704001892992314	-0.15946004877423658
1700030N03Rik	0.1279304345034654	0.1802077198259649	0.16700159728724706	0.2778806929781554	0.09139507660829986	0.1485019562885303	0.45945385169668623	0.23114940054356947	0.13330305292350803	-0.040878571771222186	0.34813999661519185	0.1396943217386036	-0.12047597988531829	0.0581797356439084	-0.12054508314202621	0.2406961023412926	-0.08247313656767244
1700030O20Rik	0.1560701698204773	0.06203612592518971	0.08657565084559103	-0.003962722214832438	0.04071452174139842	0.09343655723326584	0.1508121630585238	0.10530360093534724	0.1186501497581023	0.02334335356383369	0.08476505406270876	-0.43258940594995454	0.031168393086348486	0.0854232292862213	0.10086683535502063	0.3102489965055198	-0.03612718134706237
1700031A10Rik	0.025337831267400343	0.10900690931174892	-0.03246261566513659	0.23478374517047176	-0.024974349452133126	-0.11519573903835212	0.04898858444042317	0.05636702892932441	-0.04946520595917684	-0.03570248309637618	0.20392082025495178	-0.016410955188121388	-0.09400224905575326	0.013722652281905327	0.0820062115371264	0.33959983429916796	-0.14979287045277237
1700031F05Rik	0.12601411842349217	0.22193559711503053	0.16861757267972993	0.18488106432004447	0.12339679695381414	-0.10099710800698655	0.01382187025856812	0.28504171501638664	-0.07222791411403023	-0.2188770636144947	0.268730977463574	0.004125894930938797	-0.05090444691954594	-0.17675736496722902	0.08292870393173628	0.35530080743658016	-0.1878864361220736
1700031M16Rik	0.18571308251902047	0.1619784339213169	0.14171892324611482	0.38366252401700845	-0.006555229417298281	0.19894900343512606	0.39160337590357164	0.09410146346800231	0.16491899343630723	0.01510489669462069	0.3081550693782112	-0.12155513986254034	-0.06807530784745293	0.15616150422711086	0.16176450492761024	0.2784498887253559	-0.004412447584053198
1700031P21Rik	0.08798147002882407	0.16746071849114322	-0.010520410070563958	0.2988229724641858	-0.024366919745051386	-0.11588232845560732	0.3114864954194404	0.07017923361997744	-0.005140626148479456	0.10410993867997664	0.2516816967929161	0.20219626306977959	-0.254385025845925	0.0035468472073965788	0.22542395272140428	0.20420913166479926	-0.09295074009030098
1700034B16Rik	0.14977573069608743	0.1994259831973639	0.09343535016619663	0.31886713025911423	0.05480740596226426	0.16903768509434622	0.01978005909272843	-0.05120903355262513	-0.09314969186342473	-0.057345788568976014	0.20409152325655122	0.23896617585841287	-0.09502327675553232	-0.013054927362600822	0.1749937327141105	0.29114918187084815
1700034E13Rik	0.01738838116506988	0.06157170487208556	0.13655883820643747	0.07990207357737696	0.06842216167163023	0.06587216299626296	0.21754738186764758	0.06441988573047376	-0.16866447454089578	0.0025755781629705253	0.3440371599025512	-0.08905406531690717	-0.20164634914919874	-0.24574261094344302	0.39245626813839146	0.33644195905543667	0.07309153445439534
1700034G24Rik	0.05258352629686216	0.07645816646411835	0.10291927166565294	0.11747092341102933	-0.16100771340453618	0.011140816778550765	0.1546440983613314	0.04420500744163244	0.08029929526835093	-0.09424327876387872	0.03329396935278636	0.16546193801541667	-0.1473525796560805	0.3262013870406325	0.08640823176432323	0.1813640853729967	0.031426139924004344
1700034H15Rik	-0.13073899415523899	-0.08914258480011318	-0.040705388917401386	-0.030302568522913114	-0.02523904857594406	-0.021908817183470295		-0.06163624455057076	-0.1454930407542821	0.07180101963827876	0.0723238346210019	-0.13536362357642184	0.04452909457611341	-0.24039133053781037	0.03760860923469389	-0.26592839797903595	-0.13584551742380174
Fundc2b							0.1549397685922419							0.22898770749713307
1700034J05Rik	0.3373913399021951	0.20758898381889207	-0.3071542015592064	-0.003389729992597941	0.043379962310335675	-0.26324861307788855	0.04539623987151111	0.052708032749843994	0.08931153954998845	0.004891509103242598	0.35163192675659893	-0.07441856114591433	-0.23650525647493295	0.20645785263966546	0.1594288906481416	-0.0003626192912824574	0.08649511431445395
1700034K08Rik	0.05545273586842226	0.13482938982256942	0.08789134126748847	0.2799484018656294	0.17504517185155907	0.08330640008712308	0.1796140129154275	0.3902660835572829	0.2580351894129175	0.08922472515734482	0.3139421722307935	-0.041072992641033104	-0.07173364766446381	-0.055189545652197795	0.23222679834267554	0.2963901321060731	-0.029625958886347444
1700036G14Rik	0.0819083901066422	0.08138660363817762	0.026394161840623622	0.08687035298072604	0.07169622704491503	-0.09288901888713276	0.24360653625129858	0.22120107256665664	-0.0006326144898597443	-0.11392820313256764	0.26471302774953187	-0.10249258852157792	-0.16461919774007383	0.32144850044333423	-0.023056988970619655	0.3441943355624603	-0.04707481205829339
1700037C18Rik	-0.003242588562250794	0.08214669274782294	0.07166120722574254	0.3140434660230928	0.008409963019610082	-0.08806425726048701	0.1432413497374288	0.19331588965483718	0.15912090251012528	0.07049780225111921	0.018348536138892344	-0.30068616883786137	0.0076453498340944255	0.2354797494770456	-0.06848021820345437	0.04576255455984612	-0.06088522056520824
Adissp	-0.005877191769079563	-0.20674606066569615	0.24128912138848718	-0.45817135267039005	0.10825681989018486	-0.017209438187843713	0.166425857957522	0.5194291511107547	-0.02597735899394774	0.20896183625255663	-0.17253425879219322	0.026630644354424013	0.14558020309088138	0.43367681507462463	-0.2475557971988334	-0.4475447293008089	0.003304555462503655
1700039E22Rik	0.03606398832268549	0.1746348219350917	-0.05083346098658904	-0.19842921086515708	0.16733934616443769	-0.1131273792098654	0.29804258029423725	-0.14187275937079558	-0.127461343754355	-0.09176646027402163	0.1881663843608674	0.10528656854343507	-0.2419237073827873	0.0139404190772941	0.21759949320763536	0.1741833356596863	-0.15217206688611123
1700039M10Rik	-0.025018103899280105	0.0694577918014488	0.006320091282196837	-0.017454043725784928	-0.07098304597421035	0.0678966453875465	0.2671494333863452	0.13491971371691838	-0.04804920933872422	-0.05652890120626413	0.1818457009973476	-0.1324334297300397	0.042741122084220595	0.17313132163231895	0.09354760685566949	0.13920809862643696	0.0
1700040D17Rik	0.1958118168029198	0.157905772479895	-0.323416494797316	-0.053636113048319604	0.1255594354448131	0.019484002337359214	0.05873230508821573	-0.030575236181184896	-0.0014176434849204516	-0.05071722596519958	0.22409872201255865	0.2523926348832782	-0.30202090559355466	0.08759946175808475	-0.07141986766197489	0.0283392087873239	-0.2803803657365121
1700041C23Rik	0.16695179516005337	0.008448575749096528	0.02279895955403577	0.16814460712936796	0.12141433833625508	0.10302155482532552	0.25844758056957734	0.14459116924397883	-0.016736023475876723	-0.2236521258716155	0.003426342744194772	-0.13317064222871688	-0.05749046700617182	-0.23792202188483125	0.13456681526562764	0.06164563592057393	-0.15946004877423658
1700041M19Rik	0.18374995235118727	0.20440886465001648	0.4070108782718014	0.1706345485831669	0.05626436492606015	-0.18049720018876667	0.059816643924022965	0.09416499565293086	0.0007279929614441208	-0.15289229599472867	0.22900418683640467	-0.06594267358227406	-0.24664768499214368	-0.08464553658807888	0.0903196595176367	0.05298823708133544	-0.14548892841583208
P3r3urf	0.1758235750860173	0.044021963469293574	-0.05598356118972229	0.10142832204041222	0.11815160317005445	0.0697920787543803	0.06367930794592612	0.22713091925141948	0.014347574802209004	-0.07938714944410413	-0.024519183858636603	0.34051680744409013	-0.05813825337870094	0.13789042386240402	0.1274917434961481	0.06800895112647977	0.07309153445439534
1700042O10Rik	0.31341883764523526	0.06410493497245409	0.12367248112254298	0.1759638344904353	0.02247119356733906	-0.24685985366455712	0.01074638458145957	-0.23566477595224458	0.11467575388912092	0.1839428436865704	0.33245494538402554	-0.2041258816818197	-0.2755848614585912	-0.1764166375799113	0.005958685680231757	0.06498615463996774	-0.056545890636268435
1700044C05Rik	0.05838087131983189	0.12094251559160861	-0.07498720290819577	0.40222512456555737	0.06517689084752233	-0.20255523555723579	-0.04609948935249457	0.09702400484383399	0.09150701057537679	0.018391409144450418	0.15324367178223045	-0.2245159857453921	-0.031084474360488352	0.030049207793340377	0.03397780644850682	0.26940537762364536	0.0
1700044K03Rik	-0.16996088614770513	-0.024369948345540043	0.05012757219160767	-0.04262142110398229	-0.015766014171825916	-0.0001393127306886359		0.09221162920476912	0.03688981526733073	0.11474211483373233	-0.03851634346979242		0.13136178703632442	-0.21903172021464898	0.1435626783643781	0.10767430038244548
1700045H11Rik	0.11389030579610401	0.3343461725622669	-0.003027986815770376	0.18649023931858072	0.09166603142185997	-0.01874960090599795	-0.05084392818515231	-0.07166563880983534	0.019854153010376845	-0.041880125026749045	0.19156605731114795	-0.02393596173567304	-0.10650937784129368	-0.11475669113653546	-0.17187545604429522	0.17817815821094404	-0.1913611152659351
1700046C09Rik	0.09845685782266303	0.22963905981908717	0.2415063758256414	0.062150072158772454	0.11957354355623244	-0.017331314948465706	0.12353579102327583	0.3127526522801921	0.08798039564172795	-0.03652253411521477	0.3034866383209692	-0.2721095144660504	-0.21930532163452182	0.050403434119838164	0.24868070654848695	0.17294843456095044	-0.1956454257622819
1700047A11Rik	0.011700437394869702	0.16788202763850013	0.05655025616398632	0.14522866477281254	0.218509998590849	-0.09528354570491625	0.23367655735816423	-0.06087593463865479	0.122887770541232	0.24723320140743715	0.055886924379950915	0.0439462773427013	-0.015000081230461565	-0.22265274966331539	0.20605646388603419	0.01939767621313995	0.0
1700047E10Rik	0.22313036658898155	-0.005799798086970451	-0.10102851799629355	0.15197433341784536	-0.15820431689550415	-0.1473161770619585	0.2176879051587792	0.07849216588893107	0.0636703735750101	-0.12905489086648325	0.35081886849228927	0.011057453768055052	-0.23992078864513197	-0.12266048721277453	0.20176891364450447	-0.23411245594508187	-0.1886212373717392
1700047G03Rik	0.16603374072902094	0.2545244775763935	0.4022763356871269	0.557674945744246	0.11019073945514178	0.00935687827065513	0.007930236883866681	0.2628859020981722	0.4300440668850581	-0.06865862133918495	0.6398054775387677	-0.09701674318376728	-0.05089554667990939	0.134000675454277	0.16674694703447795	0.7375313765393902	0.024917106111234016
Fam177a2	0.08156630576451943		-0.068764646112892	-0.05871578708737748	-0.2805912594233781	-0.03431345589055458			0.2659531626076634		-0.056009324777168516		0.049152134118903935	0.018732458506895984	-0.15037314100274127	0.15059874531384043	0.15008004590516383
1700047L14Rik	0.21131751277011884	0.1588063393172394	0.06084683106447146	0.1912475836334818	0.27168056989067424	0.08485869325644835	0.14041325583267772	-0.07794040967233086	-0.06054182379864438	0.05848356936596195	0.3937673530686687	-0.35501249811255664	-0.2212695287937141	0.13493820486499145	0.2357712297699622	0.16541277912370236	0.02869842252185899
1700047M11Rik	0.07575497528558417	0.1630673154546336	0.38748016452801076	0.07370446176367319	0.10525326166889555	-0.17505038008656199	0.12509168172647878	0.16237336147610734	0.16111326632677025	0.08560140930674547	0.03629819105737398	0.05728769767460059	-0.14840170124394003	0.202403084647785	0.06273680144014611	0.13275492253850765	0.027544473385005878
1700048F04Rik	0.015516569701339484	0.06847186618472323	0.3842455590874515	0.09386664821917977	-0.0688896222993724	-0.03213641266716366	0.4342162161452226	0.12363420415132093	0.1217679929394385	0.08457017017742194	0.3033544741967727	0.0037509809029302407	-0.11124688020151557	0.36752979426073484	0.26109379584882647	0.3932278111792506	-0.15946004877423658
1700048M11Rik	-0.02032105307264923	0.2081412575153394	-0.02813399085321817	0.10172501217130957	-0.024248181680567492	-0.04862559876572315	-0.055105774157063435	0.1346879387510923	0.06957947482744704	-0.02797968887714043	0.01251059121129462	-0.41383964036308163	-0.12399194224537019	-0.055606926912504545	-0.205441491097685	0.04496479211902471	-0.10687125363979265
1700048O20Rik	-0.06655413024019755	0.05149494172251586	0.06106635420821939	0.09002093068949973	0.06323616704794102	-0.09853102504525506	-0.059095610411484124	-0.42900047474101105	0.009961819083224795	0.1685425241889204	0.1703585430444985	0.11255535913517149	-0.050242007048185704	-0.08273050097257477	-0.04249916587530803	0.030569357655424245	-0.07756722701284496
1700049E15Rik	0.10639601315394909	0.10207093003934867	0.3035666919317631	0.1350536581717607	0.1484444766912084	-0.1726130532714937	0.11128694655126244	0.05230691242701962	0.26657112020991486	0.08362756928148116	0.27800660920397086	-0.18085412140133542	-0.24898814827493984	0.06567388054985923	0.15999984096747183	0.29467573189447266	-0.1250050104570326
1700049E22Rik	0.13611603856820415	0.04638158930958907	-0.006095855871513751	0.2505974423102921	0.10540381600177506	-0.11424977582252334	0.007025732190897203	0.2608688941893875	0.07076389154144219	0.019254280019304557	0.2381416336928363	0.15760459044006916	-0.03199681006212828	0.04680548536517572	0.028133100332845825	0.16095944975450172
1700051A21Rik	-0.07202785952425478	0.033488613989483336	0.289716181120809	-0.1855069562532419	0.021049360009327903	-0.19463344732394242	0.1480064103218223	0.0815569566828674	0.08642785699374898	-0.12793253138812535	0.03362572151234008	0.02850503344273586	-0.06574258244032917	-0.2188361728038479	0.25094610593042743	-0.10044656978954583	-0.04185858801353037
1700052I22Rik	0.019621671832652985	0.17031415620281312	0.10170488497933254	0.017870794541544652	0.04400976787777767	0.1881945364520788	0.09256051479913445	-0.0014468602007176236	-0.01516970371507243	0.2430005699422617	0.2344085853047347	0.08468048567826933	-0.06356145466767384	0.019320907191423486	0.007003564149622315	0.17854907949223006	-0.010947630711231022
1700054A03Rik	0.05798009532572309	0.14723563373652768	0.21407510428806042	0.05362543412961298	0.2034617418578932	-0.045159045034603995	-0.009510412250645186	0.26094180866772937	-0.00015492111060997268	-0.012840408342027992	0.2185647178713682	-0.14795008219659025	-0.04360662796013565	0.10339755700070216	0.13813438774114645	-0.14581423253336226	-0.15946004877423658
1700054K19Rik	0.2589188281635546	0.08546188245789714	-0.19078704416870862	0.2706858870078598	0.30901212498032776	0.029430048650425457	0.259801680349071	0.08442055208033372	0.042223679626062174	-0.1025007261684089	0.1998376644943405	0.21179128065973335	0.08030436573585602	0.027692561486941537	0.2375461302766426	0.26458251922314263	0.0
1700054M17Rik	-0.01775504624141847	0.04097663375633777	0.2572615156016941	-0.02569208641272157	-0.017465160452979505	0.2025336935035641	0.06909034782086354	0.07691782633499675	0.3026009129968304	-0.17704630448376932	0.3836993470919559	0.01828197722609834	-0.09024060571534327	-0.02057085051294774	0.3625823637596377	0.20019846523513843	0.0
1700055C04Rik	0.2046782683654585	0.17283155983663617	0.12356384533309955	0.18530630588718588	0.24037848253687846	0.06929301235569185	0.19817682616510798	0.16863155639363903	0.21639108257921302	-0.09669535303172647	-0.1712250872847541	-0.1712360131722472	-0.028678872324695355	0.22475855346442514	0.1197545045424349	0.08551615646888969
1700056E22Rik	-0.06133556815533612	0.22119069833637212	-0.13667510789887097	-0.025873508677677955	0.07856450147401049	-0.02576518692938312	-0.12144534332767087	0.39744685231184634	0.20595323519274855	0.29027331393429945	0.3456487084504383	0.22459860345491472	-0.06679051573760998	0.10497996852089907	0.0660289114546039	0.3328119855390394	-0.05269365055082183
Plscr1l1	0.0809025846281573	0.20689931942082265	0.010295694165173579	0.29684370405462	0.06341798644379439	-0.08230569796418236	0.1493940462002202	0.2511105077739849	0.10015459647519083	-0.005277680874551225	0.19157177158452224	-0.17252445174541997	-0.23844779348471792	0.36745324333617924	0.16521585278464868	0.1598425835973072	-0.042642640371793376
1700057H21Rik	0.5043241935463364	0.2946016420419825	0.21260645534537193	0.1642008394791222	0.1636321741070702	0.12734354851629254	0.17443608727702895	0.19422888692493046	0.17063338103762374	-0.05460156308318936	0.3234569398225393	-0.0858798937039783	-0.12408493684958669	0.16245514789731794	0.10967022479988549	0.2686711234124182	-0.12541480417817388
1700060C16Rik	0.10680179505003587	0.13341174633764902	0.12122943623101859	0.1106646427149959	0.045568385802740405	-0.046566229624990206	0.04516798507336516	0.40990591664018594	0.21473388735295762	-0.009398172971985553	0.22058789063150797	0.07986721332168226	-0.22992014349211592	0.12838291928020848	0.29460718489310556	0.2874672076894929	-0.1886212373717392
1700060C20Rik	0.23067524711995624	0.036957692040538545	0.10689589089613234	0.2778904543426697	-0.021554379613384533	-0.12503551411466496	0.11724180480417216	0.20017085802784362	0.15850524014119688	0.03876980151667093	0.03941827539549907	0.21179128065973335	-0.06920911435272249	0.023605048665503354	0.1629367064513643	0.1033650293407371	-0.11391137612640793
1700061F12Rik	-0.10635690484182604	0.11145742966577281	0.1016296350566576	0.021038111973986008	0.22926938280709294	-0.08955536890274211	0.18858830584487496	-0.0483833877602369	0.08080721872029742	-0.01154224516466894	0.2511682226604255	-0.11529450239335132	-0.2802287827982205	0.23401137356334129	0.1226826222444199	0.15048700588221983	-0.0356207677993812
Acsbg3	0.18203081541335392	0.14118962816032066	-0.12843981885901393	0.05211253149743696	-0.00909649061304764	-0.14578668709253137	-0.12740023295807604	0.021888715323691126	0.08697434353430879	-0.001501907341794671	-0.1272431093110143	-0.06039769632282894	-0.07659175530987006	0.0634387242285231	0.06802036223342559	0.08485291416009502	-0.021363758084263173
1700061I17Rik	0.2742419276523609	0.24184231558967273	-0.1175843677386194	0.2842401898591124	0.17860825645090428	0.08058831250848737	0.23226976476236816	0.030516784534766705	0.174638351466687	-0.025530244880959174	0.4135608793022951	0.08867055184804082	-0.13088406908567218	0.1572236632367348	0.2419686815857622	0.24322630809194085	-0.22992992895474615
1700061J23Rik	0.2411841947116274	0.1168237126022697	0.13638960198623987	0.08701563792322436	0.187633794313112	-0.010322536604371968	0.06982181363423455	0.22768451932772465	0.16517105730803855	0.09641108872421654	0.2431628784588184	-0.17478581019685782	-0.1473906525270447	0.11576842988921283	0.1939904915878688	0.3658174211122827	-0.12180421709768453
1700061N14Rik	0.17053219589066074	0.01600848843881905	-0.13047254986557852	-0.004271279205637331	-0.047464450856339595	0.1530851405885944	0.13293878280346386	0.17009475518213954	-0.04400089462895074	-0.13374388523463218	0.010981400794364772	-0.1299651450129369	-0.11210316442203308	-0.07236620229392308	0.04702649022597001	0.22873043772096616	0.041415557687965975
1700062C10Rik	0.04191045716709151	0.21109171348527336	0.01897667830026097	0.004367539114164204	0.024371896479636695	0.1642415244515746	0.11572451077620353	0.09871359773284034	0.07525148296190808	-0.06493362634105951	0.11462650465130776	0.19676236162802666	-0.16157633308371355	0.15983871716259457	0.08381034785329004	0.1970284722411737	-0.190565233066402
1700063A18Rik	0.13765898465582016	0.17120308147616653	0.04459058910699894	0.05081383437741112	0.2611636257252113	0.027838241573921407	0.2143598481396332	-0.0037052476323134994	0.034444905214688806	0.01248622060564558	0.15364836928995312	-0.054244188875162636	-0.2030122083667368	-0.024976286600591348	0.035259713842537344	-0.0036340673909638866	-0.15217206688611123
1700063D05Rik	0.31335565218451106	0.14180536580551006	0.17628223579798144	0.0421175789138885	0.31264660769071545	0.05008961591325142	0.2371394308753228	0.17337572114619473	0.03653827932341432	0.14414652452091709	0.39460222116606725	-0.015957307823782026	-0.2665701906228401	-0.08365928068692838	0.2890073936763805	0.28668637139858216	0.0
1700063H04Rik	0.2934157018445429	0.15429619240713024	-0.044807657665643486	0.21961021633314665	0.04910145669775491	-0.12071587792460921	0.19340502224001133	0.12421294823160799	0.12456688085790642	0.2560124693992702	0.08427907409433606	0.07939176384761726	-0.07031927968131099	0.15802609379776195	0.011052192757668531	0.32324922202716955	0.17818878928221316
1700063H06Rik	0.046731940086383025	0.23759149121840625	0.1111028873445646	0.16884418161079615	0.1558026725579751	0.039287307201832884	0.2059123528369802	-0.001411083498372877	0.22481734140714943	0.13798541036925052	0.2517522767195784	-0.11302662000636739	-0.1693585557412594	0.0793531547476741	0.12631503926730753	0.1017277268532177	0.09849003012526376
1700063O14Rik	0.2027088664221995	0.13303458564629803	-0.00846278170830032	0.1202998141367827	0.25215998720965416	0.1398986832264024	-6.196167923722389e-05	-0.05283737044754288	0.24066047997025597	-0.23437735123034872	0.06309040975666386	0.08956067464095532	-0.07878547337868597	0.44595330135430544	0.24005455720761554	-0.05007433753633825
1700064J06Rik	0.15920817175137542	0.08160693619087916	-0.11141295900761007	0.23777477062298638	0.1984144551131944	0.10439380608545518	0.0453991387567447	0.16402517906703518	0.12558880185796217	-0.19022434403378954	0.1381278621724934	-0.06905940438641422	-0.15988370571953991	0.322134099810529	-0.09293920793140611	0.0746377705271998	0.1767063794686548
1700064M15Rik	-0.08302447929895015	0.2367586877632399	0.18924192528492723	0.0042319722570450255	0.22815333586682057	-0.12839474673993165	-0.03559362658945553	0.25233963010864113	0.20494379360064746	0.10340155893766054	0.27471968562689425	0.4103763030889376	-0.07576235014227786	-0.10618491098209171	0.0706143756246136	0.2851849193667908	0.0905832582252179
1700065D16Rik	0.06548616337734017	0.14364202311895638	0.1722390147558796	0.2145047614552921	0.14539664202217376	-0.22441011543204106	0.19140069530740358	-0.05719065674929628	0.016897151498193055	-0.15391207838314658	0.33960800992750473	0.044687361277654096	-0.0596337711647576	-0.05808164240008141	0.04537285179938438	0.16736384046725358	-0.01848215560469236
1700065I16Rik	0.2591881098904334	0.2544130047729169	0.2297643427556992	0.14082968474552068	0.1365011674196805	-0.10998012241895506	0.19383770449331417	-0.049846324183147245	0.1099165279777756	-0.14355924769133893	0.07521078860398081	-0.13470429161206227	-0.20219996390953512	0.07686585617391113	0.20949620908713928	0.2931449060257765	0.06755332127106671
1700065J11Rik	0.125055016933084	-0.052964994086609575	0.15353178651601673	0.284883807706615	0.14503119553825872	0.13315756658220101	0.107270823958301	0.15015201000098286	0.1877305591555847	-0.026106475658225322	0.23710965330438571	0.27398751819903117	-0.0642575469095445	-0.06737766667792744	0.11122388503683232	0.2045100173317186	0.046619050833377085
1700065L07Rik	-0.0692529005617678	0.10379038005661285	0.026963098747933442	-0.045457321646294443	-0.007005733536471019	0.09408810948482163	0.1565798586487237	0.06917855053887716	-0.07010518755809349	0.13011593079450423	0.1376900936526928	0.007508946369720139	-0.1739917651269653	-0.05832404995691422	-0.012123516218930673	0.19816569482926077	-0.2205643931228342
1700065O20Rik	0.05924998463568896	0.22107996776487251	0.269787992567303	0.39292651180478816	0.19153038081523682	-0.10381836642138674	0.18065527379051394	0.4175810668309157	0.24609993638713623	0.028963501046092584	0.15488450818332852	0.01835377556643339	-0.10370529961473565	0.21710427072738783	0.11836665477997362	0.15747622062393074	-0.11030448399982103
1700066B17Rik	0.06810189243308992	0.1261415721171755	0.13661499055048773	0.19074813247477296	0.2396575480644074	0.056186363365715794	0.34929020203938627	0.10007696755144091	-0.051843533005819606	0.19122896160082434	0.4504000438153478	0.13198734265401832	-0.12238526910692872	0.25641391078144754	0.14939978585056324	0.2939727435644263	-0.1558924068870104
Smim33	0.30888146733726435	0.10130403713863985	-0.07060736594301104	0.20540047436159928	0.24152898896625075	-0.010920337830675225	0.09807837172579233	-0.010004685505335906	0.08689771415674553	-0.03125912668456066	0.22384488850866094	0.043802824848649516	-0.06293761202709876	0.050177083614981625	-0.004445274376944996	0.08322112734932396	-0.08802991084328053
1700066J03Rik	-0.008363551790200634	0.025462575881164046	0.1061880106322784	0.14874875152168618	0.012028816699683106	-0.004015988110994827	0.10814117195792754	0.04101848669034463	0.18977975475289216	-0.07311425188493371	0.074654591952035	0.08729118781288793	-0.08618602918869864	-0.09237924743126787	0.12513777496889095	0.1901891221855562	-0.33188936207722686
1700066M21Rik	-0.05119236692653441	-0.44920141127587504	-0.037857221464278015	0.17214679405446762	0.17798227859868682	-0.4677448050107446	0.05293525827874421	-0.06785799767857408	0.009348784062718656	-0.0009868834155664892	-0.14018861800979804	-0.08266832200831299	-0.1650121339192047	0.07461366139090143	0.034642483075502384	-0.251005073425717	0.06450871365688833
1700066N21Rik	0.22780264139560194	0.2830360003256695	0.1297619296106116	0.2527106303901175	0.13374388523463218	-0.09490547960235915	0.13614785978015584	0.11504603590736995	0.2850995992241373	-0.08682613980261979	0.2411679843093874	0.049736851912827985	-0.2294238119223062	0.09918897793730941	0.3076392892394186	0.04831167484852547	-0.15003981095166086
1700066O22Rik	-0.0004863882843376191	0.1914201851530426	0.1640346340281384	0.19354046197629843	0.38251130381539605	0.009913877989657979	0.06648768122527218	0.17425824256308126	0.09881358236783365	-0.017678462860726142	-0.07556986030326411	-0.17326060543405444	-0.14458898845169543	-0.06184942309050525	0.167516607533137	0.12960013470435025	0.04689785291643035
1700067G17Rik	0.11376612958095632	0.22457231161547236	0.1675133998178348	0.25964991733310394	0.16911725928483484	-0.22421407149775568	0.3589248701554129	0.14356862436884546	-0.06095909403113328	0.040297683528720485	0.20064362975859473	0.2281797435719684	-0.09433588843420954	0.20049510261001352	0.11426810775494707	0.03340615337278855	0.15008004590516383
1700067K01Rik	0.11215303189684933	0.28831803308179454	-0.10096610135708409	-0.3074785459108461	0.044753017497210786	-0.1809351406482521	0.2711209361611945	-0.040646125111707544	0.26939057682366746	-0.23921706419550545	-0.22558546110681674	-0.052406885703584545	-0.2567108238936111	0.09393111417818983	-0.039470970760804705	0.31667542707697	0.20721729161455926
1700067P10Rik		-0.09572331455593608		-0.27189924014339734			-0.0045570520174188795		-0.045900353891042134	-0.21569819052391453			0.0880836295789846			0.21972888951043035
1700069L16Rik	0.2993555953130836	0.21725805738397283	0.027370625922943988	0.08090078773549525	0.209048691309991	0.05834046638192747	-0.02149832685229878	0.196481167096976	0.01754999598789597	-0.11215840445173679	0.36068004857994296	-0.020111745621607377	-0.20210453276457394	0.28069390703010494	0.09617064078793634	0.17574205018793185	0.14534589714852011
1700069P05Rik	0.05329628860788526	0.08816367101264391	0.3693876085922861	-0.022689589316376903	0.3785905915481103	0.03809157427994358	-0.10893018401369234	0.30149247343475677	0.08747705677517008	-0.19374777549340497	0.24611202687816788	0.11433552227230326	-0.0653550064200472	0.3093617913265398	-0.033571974139065854	0.3003708774423787	-0.07991770419198645
1700071K01Rik	0.0787201849828041	0.09338965390634442	-0.04339262104507383	0.13176936731861175	0.05308135021263197	-0.021034305571979314	0.2595016139648056	-0.06178284545229631	0.07695276247884819	0.06113662073890066	0.01536649853984184	0.10469509988558458	-0.1553932036495534	-0.15682827825192075	0.3432696808054397	-0.2496490452122891	0.03696435310733298
1700071M16Rik	0.24250509209933124	0.15793314715789464	0.08057832577193223	0.3029303006043223	0.3570801645367097	0.07682018542703302	0.18126070062981936	0.16118105497999857	0.3745643975292523	-0.004676969230293362	0.19469029748955136	-0.07013448794809654	-0.19573005735976265	0.1267224902846119	0.2751907215063904	0.13710635403389712	0.19527485110816892
1700072B07Rik	0.3660748451883607	0.15543771776250756	0.11072837120394037	0.3071613336016339	0.051594118373248836	-0.11496229338357292	-0.042655332357003646	0.1597624983232548	0.14181240513813337	0.09110941805947514	0.0049041653119815485	-0.0030163179096227345	-0.040623635323728514	0.1649233533750519	0.3216759199846997	0.2658623842733106	-0.05159001577990007
1700074H08Rik	0.24591476729913517	0.20969032068348206	-0.07672257027422087	0.19205246857649877	0.10117751724684121	-0.09558456153984711	0.028152832051075487	0.29820474756856286	0.22609975916305802	0.006601392760989958	0.27473624454756373	-0.2342864735683242	-0.07042111903933139	0.2563087696100172	-0.027676896035039603	-0.025294788152915183	-0.1133434692130544
Prss59	0.28705015247325155	0.19942795510840408	0.04039790133959641	0.18034336227395134	0.08933630989328113	-0.07209978836162273	0.2344046458170281	0.1406077098495639	0.00670507053678592	-0.06371834226592332	0.1682946487293285	0.027266531653262767	-0.1108771439751583	0.23614100313696726	0.2777046599209993	0.23875284792801096	0.03085937899089369
Nudt16l2	0.019032568521280036	0.09653257495126949	0.165245584047709	0.15378511376766948	0.05851406974074255	-0.005770922919837023	0.05179119286024941	0.06533112641720346	0.008027117271969813	-0.2575118210242073	0.1617517679910486	-0.08139885001156702	-0.009613696876074133	0.01669640247891414	-0.0034781862256874204	0.15749507766099366	0.10509725482781782
1700080N15Rik	-0.11239622603901814	0.12031567757923976	0.07540736363170149	0.1922277523776359	0.1361872863234053	0.08426618570306099	0.10523046569429462	0.07324143115945687	0.082599644849717	-0.03147971904901992	-0.06449698149772334	-0.20545972261401665	-0.28378381343637	-0.05538554230662388	0.21064287674740106	0.20784578124358094	-0.15217206688611123
Magea14	-0.05085988684295337	0.028500106068149643	0.13166726204149531	0.22863137062285863	0.09639660558481868	-0.015897500429183548	0.17111094123627887	0.0357020726880978	-0.11276283604515507	0.06321008843667852	0.1329041889958859	-0.27747798839691773	-0.14148461500476758	0.0011349410445467842	0.030993482451258898	0.08265375822973658	-0.03132715261012811
1700081H04Rik	0.3739656614598765	0.14001875017084173	0.0063528350840672595	0.39388216055812675	0.1680030315409907	-0.10206729871620726	0.17710145838176244	-0.12435340746201412	0.164680630355388	-0.011502112887859912	0.18611919387615322	0.10849356155943797	0.008944487341385457	0.15057442680442865	0.1678144902426428	-0.14414095819886338	-0.15217206688611123
1700083H02Rik	0.3281963975549734	0.2676738208000857	0.04932783956986273	0.13466898060224947	0.0648679031154724	-0.04335709106137272	0.045677119624622606	-0.03876841853896613	0.23232015225532301	0.042188613110304626	0.33309118815921024	-0.0256593509806415	-0.14768235319246523	0.132672278996299	0.2529469472322884	0.2005100449695487	0.05564551853460043
1700084D21Rik	0.07826730323145317	0.12619099959786906	-0.033520615578113054	0.16402063729754665	-0.16604883006124255	0.20735410098366294	0.14521205046403407	0.2550699436017466	-0.002589638736452057	0.05019456161294187	0.04837208395691712	0.25796302842556956	-0.015358609182074571	0.19448029347598828	0.07061991362823486	0.11352241180888803	0.07309153445439534
1700084F23Rik	0.28127670627995766	0.1643317001844275	0.22640351876346312	0.18885208860351196	0.14943773815893427	0.275705092751691	0.12113322365225888	0.05330773004532829	0.0977234762191174	-0.1341589662539009	0.27928152788627736	-0.004781112600432063	-0.12207078294734028	0.2017690720777908	0.12468421268597105	0.3376591851265933	-0.16671090105740094
1700084J12Rik	0.40106767279339506	0.2027230183436246	0.2625528841289645	0.22869950456388644	0.21951719800165906	0.022702725190447193	0.11356496301932528	0.2842653501740645	0.16548114084787652	0.000600711644257863	0.2482129048828421	0.029230383781932004	-0.19268101903307025	0.03385383600972292	0.3015562996147871	0.35522185774029524	0.06630392821272031
1700084M14Rik	0.0010337015115869429	0.20193966768009936	-0.013014123067442604	0.17102008370390445	0.12182253489867652	0.05262320374665094	-0.00364395445888393	0.16539721525160567	-0.04308339593881734	-0.06604264631889482	0.23792687058757805	-0.11009377882106988	-0.250766693216811	0.055829960967962035	-0.008106897723422032	0.107424752434514	-0.04185858801353037
1700085C21Rik	-0.07676828421128755	0.11958014368747918	0.18231287632192875	0.10211214844842136	0.17796509621949874	0.08149247224266946	0.1319591417475416	0.30804014879018643	0.04628767287896355	0.05823109322329624	0.29685744045909007	-0.021320042324644843	-0.1659421578139505	0.29614882806921966	0.01437241126642926	0.29171200570919525	0.17456200716702516
1700086L19Rik	-0.17749119142620284	0.14370747404431655	-0.08494231234919003	0.13916419065102448	0.027411342195429105	-0.13433421544489477	0.3674016325003522	-0.1472095379571789	0.02826811164143521	-0.1521383138446652	0.31014715122167363	0.05031469302400664	-0.12225304615442852	0.08935524984847146	0.28556154037896875	0.26566434506272896	0.05946849309041268
1700086O06Rik	0.0674458420948165	0.15973393753063145	-0.08191589355386068	-0.27169329510291346	-0.09688620662387533	-0.2898567219967492	0.4130247181166949	0.07210717020873145	0.20529010249199403	0.3272591221967658	0.11661836407643827	-0.07634481854885082	-0.2531611971849244	0.07514489134255187	-0.10588183709912952	-0.023062586925564288	0.04239286054157632
1700086P04Rik	0.14585729910029266	0.24061624554866046	-0.40783890479832047	0.20092087947900525	0.04214567304607022	-0.09879333343744694	-0.07434635754878542	0.014395235654873693	0.05085958756654421	-0.06660542939084384	0.27840598268033173	0.07769307975702101	-0.09129317523031623	0.03588803202749225	-0.14023597304265514	-0.041679995354827956	-0.11660475558638823
1700087M22Rik	0.10230825510173143	0.1405382784510329	0.05894752093667515	-0.08095514308810955	-0.09883741015353598	-0.07512906286375483	0.2689602619259311	0.004795774985800752	-0.058549308078689	0.08010918855924501	0.0878789419044291	-0.028276349463741753	-0.19678701830608886	-0.07255144403573054	0.16477747947994895	0.3057432167125181	0.1747446018604456
1700088E04Rik	0.22495458150614883	0.16243957998751773	0.07868830930327246	-0.1901252354076136	-0.09585641523371899	0.06669193751598285	0.16524530321633904	0.04890480459276432	0.2345625247211623	-0.11916924415148666	-0.32305752660354126	-0.15462155001476735	-0.020160059383951375	0.09526663079163548	0.07675561191079648	0.4351068876098206	0.04903180255776691
1700091H14Rik	0.10715977710149405	0.17987941219476655	0.170715123619534	0.2872967229297214	0.10554990952824034	0.1289554904204356	0.11599288858412607	-0.050106354839623654	0.19488504104495563	0.044876455814160034	0.2673765231573816	0.18427204814165243	-0.1698882762435107	-0.0007091565480918965	0.13333662752444303	0.18711812996073057	-0.19849788908814708
1700092C02Rik	0.13829101405450872	0.1417913743903923	0.17478985525549878	0.21574471015721775	-0.05910326917545671	-0.12624638500873317	0.16755045225293566	0.18623269972780807	0.15787839310254495	-0.1854736789210892	0.04747747748167587	0.11426935091339191	-0.2327692981783905	0.15805209098060394	0.08046800513480115	0.14704526737744594	-0.13171668887083302
1700092C10Rik	0.22776258419297005	0.26106206767884804	0.15925539122124113	0.17872045734952247	0.1711109295598757	-0.04950212491390208	0.22843792516662015	0.6457592448871359	0.04917278150236813	-0.10418339846728089	0.053894703965277874	0.03784217442576458	-0.18777509160180095	0.07417017842406477	0.1535005078874471	0.004162419479195367	-0.05159001577990007
1700092E19Rik	0.2252788403623739	0.25958201649556917	0.03295019795541956	0.21187361178926706	0.10706453765079155	0.026203228931249056	0.19972955617247118	0.1806976032372042	0.0504422491442729	-0.11491000859471992	0.29025657861870463	-0.05041674722077419	-0.17960321103554602	0.13696653750701665	0.009014745049298332	0.33665575002663345	-0.13553004060434767
1700092K14Rik	-0.10626312976200797	0.1118846324788143	0.05012757219160767	0.2939510794590168	0.06458549274137544	-0.24821097896028882	-0.07525231273709439	-0.13839890843119163	0.006001178081253048	0.07303917286876092	0.10946245513591557	0.08468048567826933	-0.025666790288537897	-0.21009639785966963	0.04574452390313772	0.043694032206001106	-0.03612718134706237
Tex54	0.15644106160576302	-0.1391552871611852	-0.07831645456031357	-0.14951727943133708	0.18446689753905476	0.03505187758542312	-0.0789306564040394	0.2047159252115507	-0.31475542512564375	0.017254663915477086	0.012317406546062984	-0.24785012324981176	-0.08386820125784818	-0.22714522281740182	0.08712048730037805	-0.23833111433835616	-0.215740065988673
1700093K21Rik	0.2733557261686777	0.09482885473454372	0.0850797794914512	0.2728825063667272	0.20183658838638738	0.15633295393158736	0.09636907928546416	0.37186849977700137	0.20254688645546468	0.017206465065900928	0.3460000306404067	0.19833560892745625	-0.19686584188781564	0.16308450566368832	-0.024821551081753584	0.4104850377317418	-0.017599841643664335
1700094J05Rik	0.014845436695838769	-0.06005159234860372	-0.016649800265172644	0.20189328980942803	0.21448537189024602	0.08278211142810273	0.0790081498195259	0.044129236121887516	-0.16701237283894532	-0.17243906664347752	-0.08235685211626494	0.10594441445123005	-0.24255176036152423	0.01714869470840404	-0.02853954813186423	0.0577301349717513	0.06897007348075544
1700094M24Rik	0.11937336698250321	0.2185456955660806	0.16159184039063568	0.26593639207173436	-0.07408433550238334	0.09712841527868402	0.328502032665508	0.16347889404080915	-0.02040520406138878	0.15999791462425025	0.048016481849289416	0.03374273116817088	-0.21875858575248933	0.18230863658390695	0.06348179617675499	0.1866752436601009	-0.03754393355675109
1700095A21Rik	0.027359340993991073	0.22356620904083338	0.254127865735504	0.1312620595929481	0.16037197801447564	0.12313739153799909	0.3481913225952595	0.21297877081892347	0.16394855329661115	0.0018450429073634362	0.32436295605215815	0.131221283097212	-0.19743172257740801	0.3234713164290608	0.1490501585989041	0.216918860045166	0.015883443759587338
1700095B10Rik	0.1371929821828805	0.1454406213450325	0.2720602427248877	0.26717479886475554	-0.229282581717174	0.08604746781088495	-0.059195244241640445	-0.2559854039182603	0.023469122480475123	0.15916207179283406	0.10368738879016172	0.13779147934954267	-0.046420706494923	-0.031854011983613074	-0.21851698924114013	0.15468052349942454	-0.008920273963561902
1700095J03Rik	0.36369683961345467	0.10927557505466488	0.07161280901924827	0.3617245872388482	0.17495929172309027	0.18096305807172283	0.11812501775179043	0.10026297261888972	0.15214762915186794	0.06882088288777276	0.21554090673829265	0.32417903011483673	-0.1358537786753257	0.08574686232106814	0.18858921305983922	0.22100193200213378	-0.04707481205829339
1700095J12Rik	0.03163958504173145	0.23945470101762953	0.14399579877457264	0.036800898090603607	0.10702029787726829	-0.21890118135780673	-0.03871348415766489	-0.1793683534237382	0.13207160634888815	-0.11072850140880877	-0.1654653031285175	-0.05837244393597759	-0.09462830249464559	-0.059203326941146404	-0.040839328713409194	0.1172761475781782	-0.04200019576944445
1700096J18Rik	0.05062263522337492	0.06403354593707732	-0.08310899791682368	0.15671153294348864	-0.21973216562462006	-0.3051822353626302	-0.12104205605020403	-0.014443906405994342	0.08191574605274056	-0.033663729502141714	-0.0020730883273668193	-0.10676234571947124	0.06076956542158314	-0.06553188455138252	0.25526493544130363	0.06683921623375917
1700096K18Rik	0.17262730858282663	0.2628004503532264	0.4704996003825902	-0.43161131639927447	0.17055919899464322	0.07952391262362693	0.06262249160846846	0.17679132981533624	0.1792744288092647	0.3232686805599099	-0.07343040648469762	-0.10013887775279678	0.09547585685672684	-0.01757888203643244	0.23176740889451153	0.2884636462151948	0.4788601279300751
1700097N02Rik	0.20744006083208694	0.018429365303965873	0.011582569530023918	0.04077582864713288	0.05922578780447847	-0.11127250006615404	0.2716400017759895	-0.04440778160530301	0.10061566794107407	-0.18918125996663698	0.20721024968072999	0.21579442284988126	-0.133063178492097	0.11585642309176217	-0.18953291772453237	0.1548879435127512	-0.2554281480941005
1700099I09Rik	0.08222061823162545	0.11327014508811463	-0.12308687580474525	-0.016713207773849346	0.20634047107917944	-0.099513716318987	0.08827482638585725	0.10859197704365671	0.08826029932370555	-0.08865436309419936	0.2358053955901661	0.034423558919296514	-0.16454932155092655	0.25588644708092206	0.16750284538922153	-0.04456178599441988	-0.21091130238140562
1700100I10Rik	0.053949654734654504	0.350049668197552	0.045828644038123506	0.06940019652406922	0.04620325958065402	-0.25054615384539347	0.23949315389277376	0.0667494491121403	0.17766859801138887	-0.1520229539718292	0.30115519707204674	0.12584514746818165	-0.2034227823228772	0.2570129478508202	0.1833734724314661	0.21368993432109631	0.060038221225641876
1700100L14Rik	0.13056206330522926	0.14136551343160006	0.23427595063384513	0.37869755626759083	0.036081785007095316	0.20687248805330108	0.21424220287349088	-0.169386026365132	0.2075662206706656	0.06795928575920351	0.2694014284741894	0.045130945326996755	0.06003629776833049	0.36186863222394916	0.1675773201221607	-0.10756453433960189	-0.04185858801353037
1700101I11Rik	0.09812883636511466	0.09558411381591483	-0.17745415080924828	-0.08737928832147862	0.20256854803866936	0.07218522451858633	0.2568808947134913	-0.05390572648525808	-0.003818429414997638	-0.2498187741975663	0.12348016030272793	0.00023550954850812164	-0.07187054393863264	0.06920489559168817	-0.040569131112664684	0.1384040741575876	0.14319268617930517
1700101O22Rik	-0.009511550789493502	-0.00793416542175936	0.06946004305862277	0.1843676020897403	0.2303845704692238	0.010222025637385316	-0.05105654906516701	0.11578562319146134	0.11330517276746294	0.004835824979974142	0.20802708196104597	0.049503223027428794	-0.29141895910643345	0.1738533712460799	0.20001911568857164	0.06547640697603523	0.10921871580145774
1700102P08Rik	-0.03453356818797095	0.018429365303965873	-0.04231208357763961	0.09689447936492476	0.13404451261868314	0.06444020693277686	0.00546982543459239	0.2087087921334549	0.027854778744247792	0.010641177698282142	0.14900026678796174	-0.15574750387450953	-0.12919731058925046	-0.024336302970713434	-0.11151507273198223	0.3092417316056797	-0.03290057325542846
1700104L18Rik	0.1850324836113125	0.052419572261439826	0.0674762686893368	0.19488050979221935	-0.083845180245241	0.10907666557737265	0.16399498607706298	-0.023605374009254512	0.18286880142675957	0.03728920916297591	0.181721930912663	0.11865418900368466	-0.09457413912149412	-0.17774281086098662	-0.032420436607527005	0.14751499027400258	-0.04769139147240969
1700108F19Rik	0.30733107291084055	0.15672922151511456	0.2134684407263541	0.1238947729390366	0.32854694370959003	0.1406100979339501	0.08170714448053923	0.026887897707906075	0.05298194063283327	-0.11971684872666902	0.26546862290991197	-0.038647326853492515	-0.18763997169733007	0.16161982613612938	-0.13021955666116744	0.27608198650722315	-0.05210296127754982
1700108J01Rik	0.03734899843565088	0.12370148085298398	0.08079778493676738	-0.11262621778753773	0.11312548265550172	-0.027238721589768367	0.10555321602873169	-0.01845759165689311	0.045906635181588704	0.034966334841826166	-0.1018051587436196	0.14823496682212925	-0.1966039926885025	0.18896591822816344	-0.11623411813428158	0.06114563780198649	0.03696435310733298
1700109G14Rik	0.18888078375110876	0.22437509380088275	0.07065198607799701	0.30104204209455004	0.06265099197200627	-0.0773022339352522	0.30815669314281546	0.23036735644702075	0.11755170556371383	-0.005878392518809087	0.21735400319470496	-0.0534356810295488	-0.007785397539966807	0.16545858134153327	0.09592524892165052	0.28585278731796115	-0.10322674186378764
1700109G15Rik	0.26270892494246956	0.2349005673286487	0.15880221143248532	0.17231746540578607	-0.02410746692716226	-0.09571990432407945	0.3850279772489203	0.0016661846094526058	-0.021277424233810308	-0.02577841871277844	0.1862371126159105	0.2555902590965226	-0.026614750456315672	0.015979707749197217	0.28833203508588034	0.1422250870731931
1700109H08Rik	-0.051921949353040835	0.2621874153327203	-0.47358005951672844	0.1727045977241356	0.27598409256189815	0.07682018542703302	0.1738432792936707	0.047899763067228755	0.1061316879251257	0.05157538545699652	0.040867194127532945	0.12824297082503044	-0.0019113374585236064	0.27725374112955675	0.04901298213890215	-0.004278907637132998	-0.043091137861931236
1700109I08Rik	0.0832196394282682	0.2697429844489837	0.05738029186744372	0.14786947109746756	0.13756683464956834	0.13406579778263047	0.18526916499722768	0.05353173641666698	0.06837947397303719	0.050770971554179374	0.22735096868078522	0.004332728879210859	-0.08411447007121695	0.16997746567701918	0.2708996749125918	0.1770283352614212	0.05581796742924677
1700109K24Rik	-0.0008106471405626985	0.15774157371398648	0.018644884232942062	-0.0003432637967187788	0.025530244880959174	0.07154147994796875	0.025575917284753134	0.22396143699354806	0.09544188975504987	-0.08555850133215562	0.18497210048318152	-0.08309356128071722	-0.07040092972228618	0.16245977794109545	0.1753102817059641	-0.022953801138179554	0.057240756072838406
1700110C19Rik	0.031574706124917105	0.20021290097258088	0.10828935701634809	-0.15029744037759632	0.20265919695733425	0.0643661534047311	0.06887590908697036	0.05633956243035143	0.13840320731690095	-0.06522985005361842	-0.07833576173128219	-0.07199754460378721	-0.22779540021692327	0.12948360467059045	-0.011201790398802567	-0.1460827797769459	-0.19339227653318644
1700110I01Rik	0.217288355333644	-0.0753532811147773	0.29639369263126053	0.15219021403569616	-0.16288598391917777	0.010735549917626696	0.1892904200159527	0.03747367919858645	0.014504287803598226	-0.11481089740322627	0.12557752436664565	-0.20922030578533288	-0.09653719666798426	0.036042536503260385	0.22269712193006477	0.2803276323163983	-0.15228181980652106
1700110I07Rik	0.04254728626421866	0.18212360032592198	0.20603778752539062	0.2946588120320741	0.07233082007675559	-0.022292654681699085	0.15659270157757765	0.2979153183309004	0.26905087238213776	-0.02600778424499806	0.24621080530960415	0.049465321370990634	-0.14546400666780088	0.015456930995097866	0.26366705839616816	0.07473884402363465	-0.21440229252981063
1700111N16Rik	0.0636409322466542	0.20691509399536687	0.1620934165816729	0.023626037249858792	-0.07543886968759662	-0.08944857786265391	0.18669725491324204	0.047041361428098526	0.10879613834981725	-0.210052469659569	0.13926122920613968	0.15951558038642394	-0.254074910680989	-0.12988686369396435	-0.024934426019430904	0.03756906438293437	-0.27158418185369676
1700112H15Rik	0.07606078377698222	0.13237724974054488	0.04359418872253146	0.059378541009159035	0.06957140204522798	-0.007164154720218769	0.2888418851300927	0.13972652336363606	0.005097797106734275	-0.08794753696912971	0.1961577042757269	0.18190691391346722	-0.30081148129620505	0.09519537072329153	0.14692688946020566	0.009939025797775022	-0.14558180356962452
1700112J05Rik	0.07415802655758348	0.10156575254616071	0.06127220380147113	0.047578069644076064	-0.19715071561337225	-0.003996048049134419	0.11215508593083362	-0.029296249977538193	0.14582538489356434	-0.11269717034594737	0.08442626721740486	0.03967230127127744	-0.30217940772456425	-0.11538694866643386	0.20532103892477283	0.26467878071583506	-0.06382243633453218
1700112J16Rik	0.24104592724631838	0.23502230098654192	0.16829034638081622	0.18235889200685124	0.21842676223583765	0.036586930676118734	0.24416029703683595	0.23433027690554914	0.40149191757101	-0.07829757615430397	0.3056880625511116	0.0333590598018167	-0.033540180429812376	0.20939315295826477	0.24067251300363726	0.2826979994838037	-0.04007562886143092
1700113A16Rik	0.05394856720444757	0.1829665877459031	-0.16979004359085717	-0.11254761734916961	0.18311790392762753	0.1553141067376718	-0.24505863059210373	-0.12730349216612946	0.10973326867059928	0.15327455928471487	0.10345714992992334	0.15093399877387775	-0.036892609834754966	-0.00878944101821622	0.037670586163595844	0.045617506843333135	0.0772680772388473
1700113B09Rik	-0.04965551479773971	-0.015528442033839728	0.1268045765589787	0.19167096437255465	0.09226992308081608	0.2683399226421494	-0.07990671563409761	0.07967826289595883	-0.06418702715043136	0.038087810561016455	0.15191480939895685	-0.03456600123206602	-0.19042175486608917	-0.023542473576470994	0.22484671661367472	0.04768151014885768	0.0
1700113H08Rik	-0.022090579887593317	0.2527285038781801	0.07912961229713565	0.39717663250055196	0.3100101164116471	0.06552671736927503	0.1943121195928788	0.022349916158278513	0.21019438265604318	-0.09233796131735152	0.4889352663199747	-0.09267300733794587	-0.20531286302732124	0.0722235896939626	0.10223266168060659	0.5040408148826157	0.19108319123451012
1700116B05Rik	-0.07227912650060647	0.14690212698330643	0.3770734169991697	0.2960345552968075	0.0829832431691199	0.05780949511081126	0.3412719258244729	-0.04961369580279036	0.0711410569791516	0.02123211282696025	0.1483847850319429	-0.16344855997520585	-0.14050176184801894	-0.37404784472992575	-0.0659846749578251	0.1528945869411584	-0.1895581888903372
1700119H24Rik	0.14218403295386867	0.19661104514789265	0.20640292782448294	0.1047594510180041	-0.0037012932273415	-0.04325963514550239	0.1093718258899449	0.21277723973045862	-0.23057779708787238	0.15486593894118775	-0.5281187358237709	-0.022064455272877308	-0.14710400255502148	-0.09069544083631904	0.10193623057731532	0.34731852110336875	0.03911749914311149
1700120C14Rik	0.4020404493620703	0.2032211092977858	0.06590561252774738	0.12516256187858474	-0.2047139467681617	-0.0746314538869332	-0.2714451950174196	-0.043632841334052284	-0.1739870017573992	-0.07435951996420545	-0.1109977650615602	-0.09537652497721873	-0.31706165136296177	0.3497508801947445	0.12297315065186631	-0.024839421452848332	-0.016340408377526244
1700120G07Rik	0.09584796417195571	0.18341670267210738	0.06020936768519367	0.13828364876134358	-0.032790104539299196	0.11584143152083295	0.26774984105506	0.23038305330650374	0.10145971422324104	0.06244443246942602	0.27924566470735235	0.11544779547743203	-0.03759288614304223	0.023681330776458565	0.11315203869592907	0.03827297746175011	0.0
1700120K04Rik
1700121L16Rik	0.08030870452715667	0.09745629647624626	0.10365749023218036	0.2223638246693844	-0.01723816878560026	-0.13901288634847397	0.27844850063707455	0.24264991838019997	-0.16758992031479242	-0.012949968140168164	0.012705357888893742	0.004370863520722362	-0.1515629944322685	-0.09222258564049618	0.2714753371629713	-0.019975897054174196	-0.08707045668039744
1700121N20Rik	-0.007635785616185483	0.08878014443182884	-0.19810315448251875	0.11097067293783648	0.2877049937878959	0.21504786799034106	0.3876416847091134	0.14346566686444345	0.062388226464041324	-0.06634899339874267	0.06911158044267103	0.10176707596196176	0.006138845286847171	-0.09529721637377832	0.0597235008057262	0.22881696698586854
1700122H20Rik	0.21616994124591712	0.05890961454142761	0.20394381788571056	0.13118333280437566	-0.17002802860124477	-0.1646416872613424	0.26499704227356635	0.15613864733364746	-0.04365039980032236	-0.1476073023017536	0.35979560717920867	-0.061630040658271545	-0.014399006753703206	0.10696934570964702	0.30887352839293236	0.35374570567619573	-0.19312908531165784
1700122O11Rik			-0.11392630043547199		-0.02678429644794063	-0.2204300674232094					-0.10771023995609331			-0.039823949129936184
1700123J17Rik	0.18072968286411317	0.25881572271993647	-0.044604391676727806	0.011580981087620575	0.29302574418071037	0.09279711580767706	0.3378473811141907	-0.16578788209465117	0.1893050935565144	-0.09246325605064186	0.26621402723134363	-0.027978027665635993	-0.07231292741225422	0.04437483009981254	0.2788703308256495	0.1755926787068843	-0.18382135989197204
1700123K08Rik	0.18227722772217364	0.18930842037714724	-0.15188756321039062	0.33853274890101703	0.03834779561604046	0.22248444609846318	0.2363860782575238	0.12943720321840219	0.10619486577485435	-0.150692989715268	0.14045420421662444	0.20946522872384857	-0.10233708004403282	0.2063723215639585	0.21434743147916327	0.5528143315134265	-0.03833593929578389
Nup50l	-0.06473017417393147	0.07417982077955997	-0.035604339637486764	0.034700418881590436	0.07496207401021637	-0.11587381881364194	0.13300290711828747	-0.040300544713529375	-0.06386215180866978	0.009949947087618032	0.22062452869786311	-0.01882516932028982	-0.1146269769653044	0.1712569773924001	-0.036747898630469226	0.3101121675657422	0.07309153445439534
1700123O12Rik	0.2818879593179224	0.1331818582049592	0.275159830651355	0.21966570607403063	0.11053308304124174	0.16977502750165638	0.05144584371122744	0.13717289290268006	0.15933490656161187	-0.0136888126295	0.24830334449165337	0.07768823587585025	-0.17542185217246845	0.17035805781334037	0.20213429466082217	0.4206021159585223	-0.08288922841043504
1700123O20Rik	-0.2134433921101585	-0.20414066182854504	-0.16233208989768036	-0.07779215793139325	0.167255284951225	-0.11119614549801261	-0.12196186229765799	-0.1583782488513209	-0.10517382070558487	0.07096978997160752	-0.3328119855390394	-0.0342122978273589	0.053153384560846964	-0.06848037013093737	-0.2734610168437887	-0.47383462791878705	0.05931033310623444
1700123O21Rik	0.08479369090285825	0.13258066096575732	0.18297902823150058	0.29942340052071287	0.18539124606360513	0.195183127666039	0.19524125127649247	0.1325349493890573	0.16983226750618252	-0.06450855271620531	0.17625244982217886	-0.0010872682526291604	-0.13098502471598628	0.13132289895119936	0.32772340554996193	0.24431835069450214	-0.0899460957992492
1700124L16Rik	0.00087146324327203	0.11867132669622338	0.1380208567803717	0.36956740690731915	0.020023354148407883	0.024696072276989178	-0.07431064271509728	-0.2617690831175436	-0.18203446099317167	-0.09732223956597942	0.16138428044122846	0.258088894853363	0.014560867187693158	0.1449010028901874	-0.22055759201646194	-0.1172413849291568	-0.0009287515379242392
1700125G02Rik	0.02651029916516678	0.1955351859723625	0.02029037755060316	0.12154224322233315	0.12408142657656016	0.03799177298291339	0.12153986752256554	0.18577034688750557	0.26525146317877396	-0.04446389959679557	0.042963354538944794	-0.051135617986669255	-0.07899310516257246	0.1154387571730433	-0.15281397043589287	0.08056091229463204	0.018610972209092736
1700125G22Rik	-0.022781954855374906	-0.08077892722919174	0.22033787037839309	-0.008439636020777377	0.13117882435504458	-0.1133446916205373	0.18475486242957107	-0.05588075072827683	0.33981062548172125	-0.16853786156993875	0.2067203304988917	-0.04044215936099348	-0.2225007815693595	-0.09219504418535045	0.09242486760511674	0.18816062257654675	-0.2966466810197076
1700125H03Rik	-0.14058237054442005	0.21742021960471478	0.15165120993310546	0.2558822551561668	0.10849143618730994	-0.06476702273401155	0.14484781503581662	0.23302514446423428	0.165972552022916	0.14653093728020908	0.007957519541587651	-0.07583696062088394	0.22040414907005448	-0.045498302509892494	0.13256019863238316	0.34772027617051	-0.1592345703674147
Chct1	0.18475249728830287	0.14453402491676368	-0.05452917565258452	0.28705874184010255	0.01756843421146956	0.0755030155923042	0.2657566072330509	0.0964825007526107	0.18196063388152062	0.02071882346975588	0.23438625672555163	0.03139298985773792	-0.173157444777539	0.18104409762792653	0.05198504293000643	0.32303225038278	0.0339692388892008
1700126H18Rik	0.11505097823962676	0.14768656555338444	0.09018522412977936	0.031306582785995504	0.2428820901769731	0.09247284784182741	0.05059215974719603	-0.0436959711182611	0.21228065181331507	-0.05620016523848512	0.25008459193361743	0.05668620861637651	-0.1652241076106711	-0.149951213689265	0.16260105929757454	0.3170658449553944	-0.19312908531165784
1700128A07Rik	0.12555402149622216	0.05174497339106765	0.09969202013143702	0.21255049587503125	0.08278292731099453	0.008861483995800376	0.25530258314166604	0.12531644850656634	0.36088605363420906	-0.005471934804021868	0.22336768777387628	-0.0014680723197879465	-0.07803983824252772	0.030300130476834376	-0.08346928007488622	-0.01448314655921818	-0.14920976681130751
1700128F08Rik	0.04511342277961718	0.19249299643892837	0.21447892097909144	0.20792379928388216	0.01898803385542794	0.03260266326930898	0.16146397507822427	0.19636970436033638	0.08762736330645814	-0.04994488242258232	0.2525829483513204	0.13863709037301825	-0.17980296725905037	0.05113956503962664	0.12038773920075935	0.13853429265455874	-0.197287227518614
1700129C05Rik	0.23114183195373286	0.11820081489134036	0.26886244040859125	0.26559338778515745	0.09684173892769175	-0.12072097718310786	0.36499800966544393	0.08339039249592309	0.001168620280212931	-0.17266168974954577	0.1392095459233354	0.05752826822206952	-0.14851442558696912	0.30105886051815617	0.03720073693261409	0.3662520905335527	-0.04571585037904297
1810006J02Rik	0.11032907583058324	0.12237711596853845	0.19966144461100963	0.1957032721042938	0.07950847691498715	0.00532162178377212	0.02805232469689533	0.13320809610983692	0.12237711596853845	-0.07757761805844403	0.2155771686674209	-0.07996841994323675	-0.19304945099493093	0.3251127304100638	0.250621503665692	-0.016680487398993037	-0.2216317760968272
1810007C17Rik	-0.015250930050531158	0.1351652990833347	0.2326603233035456	-0.021934674317119547	0.25387006517090915	-0.02057883026268067	0.06589237891694587	0.2572915027570946	0.047204596236797736	0.12325578778503846	0.23383426689637835	-0.22198208572778788	-0.35310431855405017	-0.18465339476052156	0.059542484863076776	0.14893652483567676	-0.06966309190591201
1810007D17Rik	0.22571711868607314	0.1878276020462798	0.25538254073056044	0.3640493894139992	0.0007631480972791783	0.03241663605933733	0.030359613125095605	0.10178199889333395	0.03982351387187772	-0.10036604884349343	0.07760549361887198	0.5675312754423603	0.031177056962414847	0.22472326718338753	0.002748242002575682	0.07374218643451085	-0.1445137393010116
1810009A15Rik	0.07348516329200862	-0.3320734076704204	0.07867330499160989	-0.07225702920930295	-0.05380660013566858	-0.17655767756805246	-0.07571444292855603	-0.19936774144021288	0.31540651805040965	-0.24494540106906598	0.02603606511408044	0.11840359825758083	0.28843644988351536	0.18477143591041353	0.06395830116483793	-0.303838704165571	0.057999922166377206
1810009J06Rik	0.19195758354695258	0.30184887106614655	-0.025094480091075677	0.053285693615904975	0.03394971510188441	-0.006028036782613978	-0.08809701321049845	-0.0008330923047263029	0.09387814449789793	-0.02366425307691861	0.18986087741903565	0.4553286645989267	-0.006691955170920712	0.2514112787468476	0.46918503998254213	0.18191921384200369	-0.08251253416294758
Smim38	0.02620469705931941	0.21599636756516352	0.12090961405802797	0.4014467830016726	0.1553064507453953	0.22575064865771838	0.21418295320081462	0.08306626740678875	0.24368142065119117	-0.13927422117488097	-0.04101520120053453	0.07584544494422467	-0.18217645344039154	-0.06948050748838244	0.21363962579086132	-0.033433498656242566	0.30671420425611384
1810010H24Rik	0.3125450050439484	0.37027315238570935	0.1413768613141346	0.1527523895398566	0.17527907619952643	0.10231247042348979	-0.03866786860484071	0.5619637973469769	-0.07528836345591047	0.33983115875159103	0.17166397249311532	-0.315339037669381	0.12778656151272114	0.30299424696861854	0.16206090810431367	0.28839112235693837	0.022869097678194873
1810012K16Rik	0.1253766050543256	0.3723182628268814	-0.24650249832366744	-0.10714062541954136	-0.026076082448939088	-0.1721249572970303	-0.15740693396430014	-0.05970811790701391	0.020443559708120715	-0.16664116909894117	0.10825630431584661	-0.1438225280738049	-0.1018851327623191	-0.241468159841105	0.0720253762506695	-0.06482932269364326	0.07651313391732466
1810013D15Rik	0.2683647358832813	0.21571580910160001	-0.14456424608894375	0.35481361503724385	0.11104583823852496	-0.15858814010119596	0.19110829260310055	-0.12865824769353207	0.049847410104905614	-0.01733482173429833	0.2139091199275216	-0.0030899784302786688	-0.07286495800978106	-0.0012695803929247964	0.1625138142918533	0.1483475520636533	-0.01949279801399362
Hapstr1	-0.1250017890747681	0.10222358966939905	-0.09577795965748281	0.24015593377937566	0.13168457401624153	0.09257046925481019	0.37763997043113307	0.2536627237700017	-0.25555897417349765	0.10006139674352404	-0.03890904995460768	-0.16478650628169672	-0.0841898642444922	0.03931101642213189	-0.20942607301727933	0.3298747692796515	0.039568832940628185
1810014B01Rik	0.15613063927237572	0.3554070531384354	-0.2588396319816696	0.014931975157266878	0.13275727338098772	0.24003089223094734	-0.30901868998250065	0.06957483506449624	0.13218567629663672	-0.1351601199580192	-0.040359527119737504	0.35761945767226505	0.033812469801977135	0.28541536493218606	-0.05437796845590473	0.18421059997148834	-0.034083887502790754
1810018F18Rik	0.2532512718122625	0.06256788678040805	0.26916880765939993	0.20786914684925425	0.24167834711393105	0.034659359269880265	0.23211277449482862	0.15287494062040405	0.18172656889128924	0.0366005023251398	0.27120296795014986	-0.40301759450218944	-0.16771228623737863	0.14333809025177374	0.08401809865658	0.2857440015305764	-0.15443566544186194
1810019N24Rik	-0.016945727436989175	0.27320727167156444	-0.1118738852991217	-0.06828949913312053	-0.08631503826796903	0.10021079834257228	0.020157235268663868	0.016937987196374567	-0.029450451680815268	0.05182961763384957	0.025950091465910683	0.049396700747408546	-0.07837740603989035	-0.03026194554762952	0.050074701726781724	0.0029372162593879047	-0.18732918519931907
Cfap92	0.08456155171210904	0.11996338844411326	-0.037951528532799636	0.009283674652640083	-0.18930158059557675	-0.039221043641839086	0.26691250602088706	0.23598289873704442	0.033448723306366335	0.024038765223751746	-0.0016850770184456288	0.035685263800179924	-0.05751437015023473	0.19818348458665358	-0.0276123116496192	0.010196639193340464	-0.03835982480304177
1810021B22Rik	-0.044747722159060956	0.1764774565282054	0.1462407441575108	-0.18900962806827762	0.11876927366469749	-0.1642836144216103	0.08536114390125214	0.21576353847576962	0.24942862396843624	0.1985950622235925	-0.15824705871566438	-0.17863995537415536	-0.052016860558040084	0.4311655462122771	0.18034362002632967	-0.28995038530945294	0.1623351662988919
Rbis	-0.06456804474581894	0.16184124541362127	-0.035506344756646185	-0.12833775199823344	-0.2087902043541972	0.18136430369533046	-0.010984268754624563	0.26349161780440616	0.07862174137991261	0.11537954367209953	0.14997933887442438	-0.33246496118356894	0.052834828317759694	-0.07326143969579126	0.12078883479422954	-0.2161210976043446	-0.0656619462029947
1810024B03Rik	-0.023589831790374525	0.23582690945095625	0.03684391253857465	0.15416835270132156	0.06414742201182179	0.11209738789687725	0.21161943604389244	-0.039272655202969804	0.10471404444020527	0.05934172885775889	0.20963021229038858	0.1288270123354921	-0.08355275175831767	0.06930302583256813	0.25318903283168614	0.3143546636127623	-0.11677766889026554
Chaserr	0.30216872164474584	0.3265944071746468	-0.3433901287423591	-0.28396497583560976	0.20055187323294651	0.240116724840363	0.26114997633227327	0.15893622100174556	-0.11820081489134036	0.13962254931536328	-0.13833925962425747	-0.09870820856410246	0.23113530837717614	-0.10875725919243368	-0.009886903355619044	-0.07774557605095887	-0.0005149956564940762
1810030O07Rik	0.6196586742461266	0.036475583720115404	-0.014956439743381787	0.36540431160714004	-0.12550582567530352	0.037723431838191074	-0.03202056205222659	0.47595024431227567	0.0013026994185755501	0.19437312489200853	0.18185357457815238	-0.23659413617133676	0.237415417169468	0.24122669168126387	0.18570516922996078	-0.23291037079072238	-0.030213078514319137
Snhg16	0.10570838712937587	0.20027087826160003	-0.033358129834155044	-0.15687155510048192	0.1781539104970462	-0.04325963514550239	0.2132001979679897	-0.008326661321722561	-0.03655221309767867	0.0366005023251398	-0.04554498298507665	-0.3142197749851915	0.1402557630278513	0.17622346305203843	-0.03847461615907566	-0.26068700850295856	-0.13015224359293492
1810034E14Rik	0.0772952048526533	0.21222506116146977	0.021968537509249125	0.2148402287713657	-0.14181085601944549	-0.07806475826356038	-0.010984268754624563	0.0391868133336737	0.4328027244773357	0.13546047578014808	-0.0901471558128189	0.12274138765688962	-0.03067241540583121	0.02226336433734988	0.2242564280507079	-0.04717676979584771	-0.04693022581285275
1810037I17Rik	-0.05212461113818151	-0.027778149366684525	-0.2236575460812485	-0.09280994903783983	-0.11598025531635739	0.21814357682994912	0.030804591341382543	-0.07283682609774839	-0.12479094136178139	-0.03471255144318651	-0.03209180727849748	0.025209745721346936	0.3986503842063523	-0.14328720604971168	-0.11914101756829305	-0.08652096289999434	-0.03184389809321704
1810041H14Rik	-0.034006647546605207	0.2982415374762377	-0.0696345893743358	-0.08422835411987036	0.016918385308356255	0.10694743133193647	0.2551106551350812	0.22657961400707938	0.10505887663923995	0.0819971394411983	0.23254775149943993	-0.09189073580944751	0.007690857868821179	0.13580169309463744	0.0061697342645529694	-0.022337348342999375	-0.1732476684873894
Cfap410	0.057555946979951596	0.1322623056742	0.4802273660693425	0.02625968044898658	0.16704074507827574	0.2618752913272377	-0.10595158127154468	-0.06373758795236084	0.22172710397931497	0.26422730752428003	0.018892465075816028	-0.01298648625663703	-0.18772064324785423	0.5424823678990265	0.3069155386633834	0.30800882601531926	-0.07085481907264331
1810044D09Rik	0.207800908986031	0.2735285632120839	-0.02800785870644123	0.0006436196188477103	0.20746005714191193	0.2983112340241936	-0.16439924010611523	-0.10541381549562169	0.021036367889528965	0.11169423966748845	0.16042277446335915	0.07846582837105058	0.18694059824037257	-0.10615195176305556	0.29528836597209884	0.3766889197842167	0.2088742671140602
Pou2af2	0.1811796359157631	0.25716819110232625	-0.14483297710390491	0.6852149888706913	0.020750435119565282	-0.1846351741031168	0.22967437351920514	0.42191278759037515	0.4143350444845882	0.05526547127172339	0.5689859299513039	-0.152187945881413	-0.14409814745026284	0.3447199449891615	0.333203971616696	0.3255595997133902	0.06459264354581282
1810049I09Rik	0.05273997261207653	-0.051750679718171384	0.2838758427109209	0.13660397921809	0.166739706927574	-0.17422179480710726	0.21322504104807863	-0.07170735389857714	-0.05274849905290003	-0.17187276428996862	0.1584891340849969	0.04786061709055294	0.008185332930573433	-0.06378367781604305	-0.32086516052058034	0.06928800608486774
1810053B23Rik	0.29134658231823374	0.17306744922664	0.25948047551848935	0.2495795612364408	0.04331652489782291	0.022397590903646288	0.4555635406012781	0.2058961181604248	0.23144428861069538	-0.07697690641418617	0.41197356947767916	-0.25252713611645444	-0.2625636702513952	0.23721903037089223	0.11645959179371679	0.20038342036268594	-0.5406970838717251
1810055G02Rik	-0.46202833776371	-0.43230463352317444	0.19678459337159504	0.4746909228874812	0.06170166746020049	0.08836467139344191	-0.5535098675762105	0.07923204536030849	-0.16781833686355616	-0.09135107790178501	-0.0332159270814731	-0.22794303579596129	-0.11772928583810884	-0.28855445101012045	0.17643140716771347	0.382635876161249	-0.0395258175033907
Stmp1	-0.009606168615667977	0.10980989804816255	-0.01572655452691635	0.1379062303317694	-0.19900718614771204	-0.06407404292880464	-0.10696489019724806	0.3135803485386857	-0.08486703565131894	0.16060454888979864	0.24012649468724326	0.20480493496342897	0.18494465312952232	-0.2970541302365274	0.017206277545243995	0.42673038198119584	0.345047089851031
1810062G17Rik	-0.11130620338749152	-0.05444621043221557	-0.12346155950769898	-0.22479487887621027	0.03010637070604973	0.18523072468988674	0.2821565700954101	0.13086592974191796	0.09992470834250103	-0.010294934068478284	-0.13181211238117324	0.03737707178906036	-0.22219033416848913	0.28635014352801313	0.33168260601793165	0.0811904593181422	0.0716233577887518
1810062O18Rik	0.18073377998845358	0.1587760703110906	0.11940832380488549	-0.03067920183174086	0.006779459985195882	0.13145264132011295	0.19929724561686413	-0.037043929370059674	0.22030946049439454	0.11241889342540008	-0.0022482396059512358	0.03262496552635132	-0.09365553546765674	0.06210561071113221	-0.10458090502589325	0.24157697185237312	0.1851256833907924
1810063I02Rik	0.18240211088222763	0.0778496387512812	-0.2602076580888784	-0.08771734633816736	0.06404788694817945	-0.16904812455190105	0.16085563649218812	0.15474169846674984	-0.015275598910939351	0.0912388438082747	0.08207805364078029	0.06465848389854038	-0.0945222641608366	0.12722884176209664	0.043185008875224064	0.06832050076679234	-0.15946004877423658
1810064F22Rik	-0.0032229721372133233	0.09688053700060315	-0.013102398197640888	0.022298504279597745	0.13001933113120673	0.011008267118386456	0.1462200269482473	0.4424719152867932	0.17061530914461542	0.012078852658481574	0.23484919803241525	-0.31336718727674984	-0.1193930303359739	0.28051635611153114	0.20203024245818985	0.13580092458528029	-0.18904737554447892
1810065E05Rik	0.10320742423823547	0.1925349805924583	0.02327393787807818	0.29590754877749714	0.01748445651393478	0.00013200080545870026	0.13408934531056926	-0.02055462700036954	-0.01843433458126893	-0.06887229342574656	0.07956655954337405	0.12610184483639567	-0.08713245384662974	-0.3670316029584796	-0.01209487058027285	0.2639438024362893	-0.15983813967676155
2010001A14Rik	0.30630302206161564	0.20258520406546382	0.3280283654286959	0.16588222976434985	-0.010190861479180725	0.07999599197541317	-0.23456417149527045	0.10846120185563356	-0.10678303763441349	0.10941747110808815	0.12387074990208742	0.1277645721275408	0.302082530278829	-0.25160982255443143	-0.14547054433063056	0.19004877056113592	0.04173246657338824
2010003K11Rik	-0.028869640290341916	0.4008088651109713	-0.45311121921752034	-0.648811483773082	0.11368131360350939	-0.05763659722262869	0.27922273678581716	0.41247018196780316	-0.02129187619847541	-0.10314977653225342	-0.3508341643157775	-0.05361416037424326	0.010877404724758072	-0.17129751259127987	0.045056577742371685	-0.6208767505338235	-0.13680510153624043
Csta2	0.04989935515645307	0.052338862385929955	0.20330902584869212	0.09736127626347939	0.0908126591789041	0.08393721414709261	-0.024968917274345952	0.5579399480151006	0.4396993684580298	-0.10748447634756762	0.3279624351636202	-0.12050000753237003	-0.13517492845277052	-0.12839530467716911	0.2709827638314557	0.21318772675710457	-0.10118748005684587
2010009K17Rik	0.0827646882130554	0.2640019164559003	0.023241518166092823	-0.07656559870456892	-0.16908439885971843	-0.19461164194252814	0.17719215215793857	-0.12081648323842659	0.12300655906931168	0.19630457420838557	-0.08762789696009049	-0.0009634091154386457	-0.030997985561342548	0.05051999113165661	-0.05314158922678157	0.0953564561680856	-0.1213187103185743
2010010A06Rik	-0.06440721365391887	0.23142513090118372	0.1829643261097049	0.18986829791538748	0.006480513109868062	-0.26185551497267356	0.013392772897786771	0.31471375064378093	-0.14155204641440822	0.006361796418099315	0.044086084806008265	-0.15782445044521534	-0.09124763111695612	-0.45120740347908883	0.002595378447325209	0.32645251332587283	-0.19674576090711415
2010016I18Rik	0.3779136377933484	0.23950511957399306	0.2922788265298809	-0.3944959183790566	0.2868888414728519	0.3443604289757056	0.09395691284942671	0.3862454908978418	0.5364439576316552	0.5593483567532501	0.19686601323724612	-0.009494321885104382	0.3332098302692821	-0.006084997627995846	0.09208615799826574	-0.08525179538050573	-0.14261088054415128
2010106C02Rik	-0.054141652567499365	0.30419863423096694	0.2509766990117016	0.15885086861966588	0.08896172813945125	-0.005106477768192502	-0.2211810051223839	0.22619597342516157	-0.12185588966735367	-0.05039662479014271	0.09142291974053719	0.0693045122384003	-0.1751815988447052	-0.25147097944960434	0.11891511335130242	0.4092380765270994	-0.10135459808884213
2010106E10Rik	-0.09488624780286385	0.011149574435455443	0.0692234676103379	-0.03750351483210089	0.07845252409217235	0.024767994813476808	0.2227000653155385	0.029106933878698615	0.02835286969840903	-0.10229261142219609	-0.004859186151633273	-0.1687023649468787	-0.28534183350735903	-0.10856408466456081	0.15749079469766047	0.20070967301850579	-0.18924258071918804
2010109A12Rik	0.2529219078555619	0.23536713318557662	0.04219418366628846	-0.11572527751305439	0.1775961068273782	-0.06832275709488077	0.04633175052883009	0.04891719332993556	0.015632690961536914	-0.09111702884648534	0.06973168971361655	-0.25965731290858113	-0.33421100703327067	0.06303832678845211	-0.0797144453240708	0.18682482875533302	-0.037369011916292605
Ly6m	0.2551823662602423	0.23521387443045008	0.24719681257995857	0.2818128633554439	0.12295890982414251	0.15711733527970834	0.10676551144454391	-0.028481301077301357	0.09532694568870495	-0.2644689462186543	0.08133697416502561	0.36937976150490637	0.2944369846820889	-0.4089021818749272	0.3530430145794905	0.11921324233951033	-0.10622203740220237
Aopep	0.5727627371645746	0.3092761678453483	0.05848819119159868	0.17626595961509292	0.4207126908534533	0.1314097250154051	-0.11693585002616926	-0.1074740203587283	-0.38433464316856897	0.09628549497961747	-0.6014403565210839	-0.2180420129475696	0.1698359856002405	0.24388284143951602	0.29350307287087696	-0.10468818939324545	-0.1374609239792105
Cracdl	0.3265692005756831	0.05191640329911384	0.03627006825595798	0.24015593377937566	0.45233586812617077	0.39813455877462867	0.6722696736686458	0.2791933642815824	0.3164410146475138	-0.14026616893421098	0.24270109165534873	0.004965421215772982	0.24565237145501023	0.050177083614981625	0.37723518074695295	0.023207634642077275	0.1649467664708606
2010308F09Rik	0.025391176094767296	0.05240479531003552	-0.24836548885136786	0.389548269170372	-0.1570449864282303	-0.011853103076023717	0.20921353373929696	-0.029409574882003645	-0.027172907561069395	0.005216417108303907	0.14653946434345833	0.08804768342224373	-0.13624148980077228	-0.13591133369453315	-0.30227437983500793	0.2062337378030799	-0.039424298443481234
2010310C07Rik	0.16496669310450912	0.2175508029021169	0.3650627904938856	0.1838763702740047	0.3363705080839507	0.22016881542009764	0.0784158607531072	0.13831566411756702	0.13513590733282252	-0.049773250524222934	0.22112923248253508	-0.009989347138180591	0.03827225720519888	0.1204926117607114	0.07787457171163403	-0.007506219329546867	-0.20261933337431745
2010315B03Rik	0.10181728085467494	-0.07184551874839128	-0.22880515542382165	-0.008152515172070997	0.1533101932095246	0.14033631639463573	-0.10181728085467494	0.07133459338506647	0.34142219173313904	0.35510000141836784	-0.1613293226915653	-0.11105567823108177	0.009920976029442467	0.06427882414970215	0.25097117882542136	-0.19853406197714543	-0.04938919263043362
2200002D01Rik	0.02286071019560116	0.20904494199259416	-0.09687233329724247	-0.012400404656465887	0.09624258700502761	0.5843913212066528	-0.01706756314172087	0.2931070627115638	-0.12172576625925068	-0.04445645731712226	-0.4794189650045369	-0.14432205204933998	0.05520124612355084	-0.3588699791558503	0.28886619183975326	-0.04326048144999717	0.11935426270168502
2200002J24Rik	0.1986811820495061	0.10809620492810842	0.18018936677830474	0.11954279520452127	0.24446256708125202	0.012689544298044805	0.23636108850160517	-0.02782838325688431	-0.1315542518547258	-0.005444593914635485	0.17305870156001252	-0.09402718724186757	-0.16877576101647987	0.37393759232993523	0.23449302094211308	0.2614445428760601	-0.22771071879360522
Prss3b	0.11130185239925851	0.1404616490734696	0.11252874655135461	0.22008076344198493	0.12834049130201916	-0.04124609036877557	0.11823307323827384	0.09263260114214913	0.18437028241722198	-0.0731151887010999	0.12017203313100638	0.10181841745749871	-0.17004461896335676	-0.06737143001530649	0.044672025722826844	0.16898058973762511	-0.06842910515597254
Misp3	0.07745733428076583	0.13349466288890044	-0.005548451950443271	0.325209669377745	-0.18609188579616798	0.11222613681100076	-0.4216986425207157	0.013474325025291596	0.36264852931816416	0.04020422047495144	0.09250418120615488	0.04726790367267383	-0.19720879006946201	-0.028541536493218608	0.32801520284887686	0.0816633374140159	0.1393627325856749
Qng1	0.12054322980167324	-0.028544443142317202	-0.19868961415191738	0.056981790255317286	-0.2447470870604893	0.1275043412869917	-0.10546519298720707	0.18597640983001984	-0.048276507864858625	0.16678329723073668	-0.08775386849035467	0.037158811515839565	0.06170889508947645	-0.15758212111230513	0.1550481045613746	-0.38676973608186904	-0.014763208819496849
2210016L21Rik	-0.0825238789092827	0.012030812277433023	0.2697428360222379	0.05706760620449698	-0.10988732292459907	0.27646683492790325	0.1211917475141234	0.17846524626661034	0.033103891107331626	0.20085222905507544	-0.17351333087865584	-0.318387173560828	0.3029924952107184	0.16197684162141324	-0.006514626242074563	0.04104850377317418	-0.023003139323402068
2210039B01Rik	-0.036567558085112174	0.3094677412892564	0.17858371587060257	0.2699209065063651	0.10926647426695583	-0.08115473220252484	0.20597837654451806	0.193187126850893	0.057088886284634405	0.2037957751383952	0.31384575352227856	-0.17117298293656447	-0.028672656805847633	0.3432228423981466	0.011095496651745603	0.25760939120300574	-0.0858998102957933
2210404E10Rik	-0.03385971882643424	0.062208255794066344	0.12686263741870482	0.1633651257521352	0.2455392621089255	0.2045091502560204	0.2434112392749133	0.015106663368318871	0.17871296347596574	-0.28826088108087355	0.27679637593765777	0.08468048567826933	-0.16752973476688157	0.05948753168570131	0.0664384751926524	-0.006680477157266204	-0.19312908531165784
2210406O10Rik	0.07924075799000377	0.12039233618234854	-0.043693880876329444	-0.061535289375244516	0.22953611336502122	0.022490063843120082	0.01040449409451948	0.28710425982386517	0.3506350217770585	-0.052680851441321175	0.15618012875535436	0.0538006977869131	-0.049125403190784706	0.09450826072475596	0.1595030104746851	-0.054040022759199044	0.06973113886929973
Lypd8l	0.21888192564141318	0.11145742966577281	-0.04991070769667094	0.2776094923907094	-0.2534144979276384	0.010250242877272837	0.3143245226019981	-0.01144130399560862	0.24035554058825423	0.005921300493398935	0.106604870090578	-0.14108063747643607	-0.20582072660438078	-0.7175950774157958	0.08325005648503014	0.26577536025463794	-0.022496249158041715
2210408F21Rik	0.01349727489036893	0.31326089547863817	-0.2303859173479189	0.10851426773772395	-0.40140410228802204	0.18484052437666548	-0.1151524263169313	0.05498171728415773	0.4594314331805713	0.039646968521018955	0.2473426185837642	0.007093458879675687	0.05242525600521892	0.21683840753731232	0.5769276357319562	0.4984927397259941	0.060659602319629975
2210408I21Rik	0.2779303721419212	0.2928391663580273	0.01499697210040992	-0.04071966788576514	0.1783255423954056	0.01969858386089841	0.3636563072564265	0.1980801134007712	0.2851762286017006	-0.0017163189835938941	0.2968764137729479	-0.1350249259469112	-0.18494465312952232	0.23823248649923418	0.27779662166826685	0.3431828972697177	-0.2125611545120945
2210409E12Rik	0.21193499415330283	-0.1068329050141898	-0.2141814448186873	0.15971425773169834	0.06547987857585487	0.06511073077765603		0.058306651594785985	0.12738598396396447	-0.12231144034613747	0.0707082343225188		0.009093981681477119	0.014933980923726069	-0.2649096923272592	0.05959517229268812
2210414B05Rik	0.002310530661184261	0.1698905679496438	-0.0960888436969839	0.2466367628195559	0.2394270678973864	0.016283660951841347	0.5161808925572118	0.18804371558623442	0.23416321192838718	0.05318568906534135	0.2644874247143517	0.012027905044710085	-0.08496270728950528	0.012152570972888745	0.4270959953920716	0.1531993426997703	0.035784619781299105
2210417A02Rik	0.3925791600704892	0.021568057686828478	0.08662417184723487	0.2722889602507504	0.040915345041022184	0.08856778791967661	0.1411177244627774	0.41302815411822785	0.19285794278164897	0.03466467400320041	0.08283958052791496	0.17586679477846784	-0.07681603784028615	0.5391501072932192	0.205499741239705	0.05214019898302362	-0.0019114872779061219
2210418O10Rik	0.11436369704348305	0.06893731828241619	-0.16733171763927213	0.02605449628797142	-0.01267393023282368	-0.060618558192275275	0.021933961278762844	-0.08155673905343382	0.10743250147676807	-0.05814751170353806	-0.14148323735409968	0.053432151710097193	0.02082424572245038	-0.07301834721466643	0.19310024467431808	-0.10568147231422999	-0.07991770419198645
2210420H20Rik	0.00773360196646153	0.31359608352079343	0.1161763263246505	0.16690898581785582	0.004435099697395245	0.14164907221664771	0.12565576578849993	-0.08670830940974322	-0.17299526381041574	-0.06054777053846566	0.04865338232939323	0.08399163139258772	-0.25270279887544683	0.23782524033138627	0.009270469503229866	0.3498822150079678	-0.15217206688611123
2300002M23Rik	0.19951997050085812	0.19576769349299614	0.1319469800488672	-0.06849485087594322	0.1269662683501318	0.04316371036225727	0.03868291774098085	0.09589723454942073	0.2105544669653545	0.23641251282838718	0.08042650351695049	0.17504467849815997	-0.17790584055023426	0.05056492768515283	0.27049439806648495	0.3839364855763425	0.13465585774814157
2300003K06Rik	0.2719548659665051	0.12211610479215049	-0.09422608203166287	0.20297169302429116	-0.005154945308406833	-0.19196007432906775	-0.10362176178755873	0.3586101030220047	0.14528845621144953	0.010294047660069982	0.3155863144861986	-0.01582708679891033	-0.03178669416809023	0.1281687324761599	0.2551412987221107	0.26457602534560914	-0.11166583325455642
2300009A05Rik	-0.05338111420605368	0.3711160755389053	-0.007660615478317501	-0.38651503510534496	-0.09662875877633624	0.04828084279631964	-0.2150646863912839	0.055668452238526595	0.09973313489859285	0.00038617177130862617	-0.0982335660084177	-0.09936298938376482	-0.34713528889566836	0.07210239252855395	0.03188395492178204	0.289370194443401	-0.10107652738654159
2310001H17Rik	0.0927380328803727	0.2694288915124491	-0.15106409464385886	0.049773250524222934	0.2038986952509546	0.15574326978475017	0.09269750052334456	-0.263362855000462	0.35322311587788224	0.09311030485996875	0.2813925700351869	-0.12266560255754956	-0.2779175680762777	0.30391182597601474	0.1192176602299645	-0.2647846064944504	0.03755176661935972
2310001K24Rik	0.014349611474723304	0.15689023966331517	-0.23606044733185777	-0.3215523615763161	-0.32412684005170694	-0.04361220809716751	-0.05054384921408425	0.056875094339894634	-0.010689798170075837	0.00820290862079645	0.0548642987710358	-0.034795569321742686	0.022116904877201735	0.2584793763307657	0.16783956027819413	0.03927166924589013	0.14141532830859022
2310002D06Rik	0.014025951978403875	0.2371124540136253	-0.07438118453712379	0.19071091454635294	0.2962187359116824	0.16340523102256027	0.21009450921951262	0.22514435548883036	-0.12339742251821803	0.03514808663994218	0.13758919636436967		-0.17825910036741424		0.16330508498654353	-0.16757820180291988
2310002L09Rik	-0.04649061351127076	0.5246047187981304	0.3026094502513158	0.08035803868468039	0.6973404030341992	0.08325394443802127	-0.056907429267501426	0.13193128041457605	0.3978980429972673	-0.009439754409766417	0.1805514018580751	-0.023792172845758606	-0.25361627753219196	0.2927191342161028	0.05988074787332515	0.20361073205509983	-0.09475912024769984
2310003N18Rik	0.22751482256622135	0.0687755990420774	-0.059241676226445425	0.22106470402601333	0.027709965218716666	0.09463978171447998	-0.059241676226445425	0.0907023718678246	-0.003722106447842644	-0.059616436294780945	-0.051212997897719076	-0.12172819816251218	-0.16122537764909814	-0.039823949129936184	0.17891994097641178	0.2966360173619954
2310005A03Rik	0.10741182205519634	0.12758556186053566	-0.023416393188563357	0.23580363346915137	0.11321787288463896	-0.062305352446718656	0.4290638793998472	-0.08792944172981333	0.09080192290221889	-0.03744294078039947	0.012077867379211533	-0.10676234571947124	0.14154479938531928	-0.04044413781488275	-0.005144719584312019	0.15056580924607652	0.15008004590516383
2310005E17Rik	0.0891386096263792	0.1402897165677969	0.16045692467940714	0.15762082172665984	0.26634191553103814	0.06814055644537627	0.26087142804856783	0.09770658693301122	-0.04826677602579436	-0.03831741862036235	0.16343189151204285	0.127197557132204	-0.004832468400920058	0.018918767075855734	0.08958525120858932	0.12642649063088987	-0.1510773038149881
Mab21l4	0.2250355319131375	0.16691717327168068	-0.0977015040034768	0.2538762621106814	0.22494817754139826	0.1896042341992357	0.20796596335918396	0.18697102407689264	0.11375631099267083	-0.13289603514402692	0.065886801709017	0.035497920484239325	0.5517394130271478	-0.3136671396335954	0.1877948034821554	0.18928941233389002	-0.15249420728184393
2310008N11Rik	0.24851344907066253	0.2352375150940095	0.04435343619748888	0.14243836467633147	0.023617045028566437	-0.07210002575607226	0.12102961808601087	0.09960715611361921	0.12878105774024684	-0.17791165254516303	0.32327544675788744	-0.38465004160994176	-0.28312498070304853	0.2724069805091685	0.12372633286876103	0.276372102872921	-0.26854850719079376
Pigbos1	0.08815787653619346	0.21172697020730852	0.0069310330518110716	-0.12306007112368221	-0.02218342286295108	0.08832175508873406	-0.2282782347824559	0.034165063979851334	-0.18486837337138323	0.09916032927713724	0.024114182870283416	-0.042942708756190516	-0.02848802973894709	-0.1655988640190298	-0.019467236064552224	0.07176235774479832	0.11231196942041644
2310009B15Rik	0.16022440733221735	0.37471765628437886	0.10015545421652139	-0.043937765980003686	-0.10362275863448137	0.018797341462033778	0.14364667330771017	0.1512104527650958	0.03199276513266425	0.14168213209567596	0.03162040219983029	-0.21848326958837266	-0.1418485442432877	0.12010626270496563	0.07200578064034178	0.2123135950458788	0.34295830458074605
2310010J17Rik	0.25316510199773073	0.36969843205398484	-0.08130790819843867	-0.09525570358946113	0.16163434027995496	0.24719791511715655	0.11178824068359612	0.19335881058948523	0.35123075206123733	0.015232330979395812	0.1463531459615998	0.015902621387216476	0.1217795009287898	0.3127495606261992	-0.012990931153313396	0.1492903622209877	-0.35320118774552056
2310011J03Rik	-0.15892737190731704	-0.07046071266942461	0.2134433921101585	0.28314972431840263	0.08581594917969472	0.026264778481197886	-0.05488081141609468	0.0739527703985978	0.0258241002388212	0.28439405558150826	0.07745548061793288	-0.22868220126708313	-0.0004550803472675254	-0.27112044986959266	-0.13565751115849384	0.04775696066189963	-0.14771792080438415
2310015D24Rik	0.13562126661613944	0.3360198206149287	0.1584942962321133	0.3231454533960279	0.200980952978845	0.031563294442947254	0.01746944587912615	0.007731983833421564	0.029272422229168243	-0.04584529130087535	0.2556103384250042	-0.011123500343292961	-0.2223522576749129	-0.197419034457056	0.1755129579586737	0.17199343221788518	-0.006003822122564188
2310016D03Rik	0.23806572935324846	0.25916549427410707	0.28818127355766443	0.1743531575606189	0.5716200374859464	0.2396584320969741	0.23626310911699847	0.2155594684861457	0.16023202848479265	-0.03593619574237414	0.286391264861938	-0.006550505757716967	-0.18702690151324197	-0.07054804188157493	0.09275993059476659	0.06527147243084232	-0.15122388935459335
2310016G11Rik	0.3293659332106244	0.1964002145272326	0.2720751192608554	0.3961435625945194	-0.07590420704943998	0.18913215484744944	0.31100477547687927	0.37169529405215146	-0.07076857893617322	-0.20604998626537813	0.06542124046486675	0.1301094138843855	-0.10151782867965818	-0.31405348868934113	0.26771087779142666	0.4216250551122393	-0.22900188108303274
2310020H05Rik	0.0746232906903556	0.24856633606443423	0.030791945607565693	0.20956456627612471	-0.15210876992100889	-0.05511179503082794	-0.22211731651417937	0.4788565562137099	0.08569399883105251	-0.038276783179154505	0.0960287229742673	0.11559681276073741	-0.27705918379470523	0.2676441463564998	0.292591350292061	0.22451268341374894	0.0012584397025875767
2310022A10Rik	0.10068237485788714	0.3529165983676292	0.1068838254831918	0.3138289261501436	0.01591885857283337	-0.008969507683938492	-0.005390803484741944	-0.05515340102274995	0.2591222402301896	0.16957231557907673	0.12532122706721727	0.07764609219829618	0.09010590875897002	0.22900840279330398	0.007510980843803615	0.005838170589647564	-0.1401646511758044
2310022B05Rik	0.3493078528684667	-0.200692339838198	0.06468964181690334	0.19746249906247754	-0.169786855452026	0.05789409505087573	-0.15159101528522462	0.32679999641028645	-0.3323799251806735	0.10482418192299708	-0.23178625098774674	-0.027227969084293605	0.3126857066075167	0.6989054418440943	-0.29403957150257726	0.28987786145119643	-0.03596386334516965
2310030A07Rik	0.13043124024978756	0.16794613466645794	-0.0016286244694404047	0.19178907986146215	-0.029272291045771514	-0.06711131181970403	0.2425719816912237	-0.17097354489579414	-0.02602063330029091	0.009828024079380453	0.29912008695023756	-0.011295101592173892	-0.10270221472068237	0.07842045467483255	0.2503674756963457	-0.03176128631407495	-0.168741849144046
2310030G06Rik	0.46859457960226786	0.16781833686355616	0.1890834455362494	0.21848740661150273	0.22089025318853417	0.13025098478829342	0.350888614792564	0.11580068168045086	0.014253064226767783	-0.01814974269640789	0.22351853114650672	-0.16068317403651491	0.12551115977638352	-0.3807952880694226	0.20670919813472635	0.08782639234861117	-0.05933701570932056
2310033P09Rik	-0.09719659215346754	0.12352655663198747	-0.15475253913341916	0.18253052390521066	0.28396497583560976	0.001072907617695992	-0.043774945590385715	0.13713238620053392	-0.15720516807104362	0.15597048763409513	0.21086311788074893	0.07798194832473754	0.25734793637978565	0.01347392331913366	-0.22548271063745134	0.0710371191622334	-0.05049113239743269
2310034C09Rik	-0.033493232786181416	0.19276487310659857	0.3466585642008247	0.15339552126195086	0.1183785067466738	-0.13148844943816154	0.1516935574907961	0.02690748655864213	0.24574462861149982	0.08066275658164	0.19309760722476454	0.09516938386103602	-0.0708380320570888	0.21083085299408516	0.07193836242070334	0.166059467091464	-0.08760156250336418
2310034O05Rik	0.09898553983492847	0.26335693352410305	0.3159778466253339	0.3044281590464702	-0.22220221797280398	-0.19461804088786358	0.12073233199373075	-0.15510056985466056	0.007204222709921192	0.1185678132148894	0.29999130110900163	0.002964679633464036	0.02013146788819304	0.15626375743479667	0.14279213440317753	0.2262572771743181	0.2640696591790716
2310039H08Rik	0.042923766092794885	0.06344912462238562	-0.22977793199249688	-0.5560873506844218	-0.018579152997403904	0.3190398091980801	-0.04920628143215579	0.44981139511161056	0.09053760959100075	0.1750216283519874	-0.11553050620259092	0.05270985598282088	-0.004459787403221749	0.11006118725557565	0.0824291826276611	-0.26434946334491144	-0.2888378913226189
2310039L15Rik	0.20647182670131928	0.29356714544487844	0.07194562520645123	0.35048278883956535	-0.11761075835077159	0.01503869244729914	0.5461735109541181	-0.020699475138504685	0.1385075999456063	-0.05766831784875484	0.4361222216254114	0.012942166147541548	-0.1983682870271075	-0.013691315301799348	0.08712419906332715	0.21173340417982683	-0.21929638425754686
2310040G24Rik	0.30589769849133425	0.4816922673627005	0.29503502680779403	-0.12057140859747106	-0.46598060404574226	0.026737428517562428	-0.28409129041019765	-0.009614289361164194	0.15843123811205587	-0.0779208818551628	0.08750003498645696	-0.13122050238639912	-0.3191478475387155	-0.04916291734364897	0.1737522254992305	0.03332471286885783	0.25235156884783183
2310043L19Rik	0.0954823298619474	0.08702033021569425	0.16783080442315032	0.1426678845076669	0.06965091568655858	0.02975370301991569	-0.3155190910656082	0.0714661382424316	0.0182627507906507	-0.047746682632705345	-0.06849132672552541	0.009954508740384033	-0.033042254242751014	-0.0025045184655820207	0.1781926032804871	0.011655947797775673	-0.1886212373717392
2310043O21Rik	0.16902961619178467	0.017721176596160088	0.0610184853224168	-0.18073059364859156	0.12755140590294736	-0.06807008830283486	0.12928304372846763	0.011893934054694497	0.015072218145248782	0.11897828341486155	0.17877727048495856	0.06588809262101437	-0.26842522942862623	0.08705001320805342	0.032178764947159134	-0.13975179971805804	-0.07730904101753648
Kplce	0.16224243636819807	0.25063432799783636	0.015584288982149672	0.13024451358311956	0.04997416668496845	-0.08249837014939047	-0.2246888347593966	-0.013602832625771293	0.2030398584157281	-0.004262185019380692	0.31757210575141903	0.08985721729043086	0.42923178354272995	0.38886530988150925	0.06042548768189177	0.061305615925636166	-0.05159001577990007
2310057J18Rik	0.04685540472452397	0.1907305207549732	-0.0012617080568397326	0.0249831081808141	0.14614768083406127	0.10626322507112747	0.28385630358023944	0.18498171332048458	0.12720476675502432	0.06341798644379439	0.1632625251345869	-0.03413043842754657	-0.1950426654646192	0.1261605250361361	0.11147449237548064	0.3284242921145216	-0.04798850065867292
2310057M21Rik	-0.008268600833739525	0.2595053871180059	0.06339260639200302	0.2726801785184799	0.06380415821510302	0.048624173233982354	0.3180574055997747	-0.04523866511904938	0.04731864064531778	0.01651957021709123	0.23069839311389936	-0.060894616228600526	0.02311808164119029	0.2080972601510643	0.13469947788760053	0.29734781885161504	-0.07054800602417528
2310057N15Rik	0.2751729912234994	0.056257002700089084	0.07273876019587812	-0.018902809414801113	0.03764767201530617	0.18122001397007495	0.17357048418029533	0.11483798397636065	0.2440107418723941	0.012583992855053095	0.14021299271383558	-0.09002354167032578	-0.027285989571019093	0.211766038107561	-0.07006615533834769	0.09063458267817029	-0.03612718134706237
2310061I04Rik	-0.24550448651941323	0.4551018733482466	-0.3377561311154483	-0.4459425799122836	-0.6819793481310338	-0.002274564149515503	-0.20602597077400978	-0.20859574238954456	-0.03620738089864397	0.42255773376081673	-0.3010827975518243	0.15758391726541068	-0.08287013123741638	-0.2537347423610331	-0.0230694411631111	-0.559122685228421	0.03300334274479214
2310061N02Rik	0.1871916679133527	0.03176893226206358	0.058452686565531375	0.17908421560711824	0.06883241643922787	0.018537301951960503	0.15289540103963808	-0.0419535420798168	-0.0789557806370112	-0.20377115899368475	0.14496939165380435	0.16690738207672678	0.10653217522524945	0.052604731349547046	0.03463774217713437	0.27661458843412445	-0.15946004877423658
2310065F04Rik	-0.06606079368036617	0.3990091689719347	0.27109005267970954	0.03242190351335509	0.09310706360507473	0.030756187671877162	0.006566241838557856	0.13961401394568637	-0.007948157215539653	0.07983707731362095	0.30245118643830815	-0.09078278203171852	-0.26715634198464383	0.09085198963118152	0.1308265895845286	-0.009465046430892585	-0.13189262217552242
2310068J16Rik	0.20630969727320675	0.16193013926803818	-0.15994068083302038	-0.13211365376214002	-0.04033349611445651	0.1553141067376718	0.0986982789473206	0.11722708123943565	0.21227955939524676	0.01987411807378596	-0.12176755801264919	-0.1339748294065156	-0.13054658236406816	0.2720863225089571	0.10804842600827873	-0.1775384050118911	-0.04302850952904603
2310069B03Rik	0.13383096729182858	0.12203228376950373	0.1374452226824055	0.17392297459106393	0.21226575029597486	-0.41692216879596505	0.10619477541371349	0.29969782489433555	0.07870578709392814	-0.03206594812898304	0.02741401842095378	-0.16802665240785314	-0.07754569117438632	-0.016357154838967457	0.10351903718242653	-0.20948516457387564	-0.12047462752771733
2310079G19Rik	0.019821920935422867	0.22740774612221393	0.27769423785334296	0.11248686714038535	0.16626571773298593	-0.0950863248495653	0.1552028863216106	0.06741649334886121	0.17278849140720381	0.167720166385235	0.2723528330061344	0.059819425321062894	-0.37353513611506783	-0.12530535648574628	0.1325557447720713	0.09228512611461877	-0.11604488553904885
2410002F23Rik	0.27152625973147587	0.06367901275507543	0.0373708331799404	0.08238331121250692	0.24045628960150456	-0.047165018873915804	0.044261333874723335	0.4088219025227185	-0.007969455266579837	0.43585920588366944	0.20303054118904787	-0.15632892069439114	0.2459254196633707	0.461300772560447	0.0018777452109509038	0.046052649992872084	0.005192872869648602
2410003L11Rik	0.3893042636996383	0.26478581117578803	0.07561470750973308	0.34355062672015635	0.17072071846780676	-0.1406796468322985	0.03993005196337863	0.054098209817901546	-0.19252808170771626	-0.36252508787800347	0.3587403065449057	-0.05919762292216534	-0.02870190640029725	0.36846791450027355	0.1541814955359046	0.11116593117466325	-0.025778048068838464
2410004B18Rik	-0.38517898883836615	0.14164940442570026	-0.3268934594319082	-0.13546047578014808	-0.159102769779154	-0.02356105128460398	-0.19641980215834182	0.0038628841183248994	-0.3128394339020402	-0.013086932249903442	0.03325218901060134	0.09958395225423844	-0.07750018313965958	-0.39871222552963254	-0.29135707834407587	-0.0694415942805906	0.03263854636854932
2410004I01Rik	-0.2089485125147588	0.2230641097109134	-0.10172590491038418	-0.019130140072147223	-0.006570003519190994	-0.21979989165019012	0.03429965958998916	0.056405158226623564	-0.16345046234244992	-0.08741583710456541	0.28466127828597904	-0.04923926644797102	-0.2259904671534127	-0.08510305230441488	0.14855490582662823	0.17115967491057105	-0.05159001577990007
2410004P03Rik	0.2158753335318466	0.23142072024106836	-0.15334115473204815	0.2790257578693975	0.13023463057007278	0.2577535727923554	-0.04428423164448164	0.20279747764197648	0.4026107497174083	-0.13779466612821123	0.10298477529360886	-0.09948504511556817	-0.16171303048902974	0.028240514156312197	0.24350992989203674	0.3726182071931851	0.07506923073312743
2410006H16Rik	0.30281723935719596	0.2125698933605045	-0.09833149815025531	-0.20943382397304494	0.03981860041937834	0.27595183927140915	0.03198002969519845	0.0716779608622509	-0.12950364808192236	-0.17283332164790516	0.2918360056241217	0.05085464366044416	0.13611453186771683	-0.08084353991480195	-0.11799137764322105	-0.20785337776310456	-0.11643193467236905
2410012E07Rik	0.08860373246350293	0.17982454372597348	-0.013222415082497902	0.21833076573373195	0.19912917870459293	0.18324146188780047	0.20839561513293617	0.11308982518210979	0.22131599311550976	-0.02058262635559424	0.33928067690588787	0.05568164289406098	-0.09007246400919336	0.18395246931030476	0.16723148503767307	0.10072865088178057	-0.1284049392985294
Micos13	0.020185113800011187	0.06452193590827136	0.05394856720444757	-0.09950359307385602	-0.25204144274076334	0.15642993066007563	0.003526315061447738	-0.0018456001898663407	-0.1215341928153425	0.12361787479335024	0.2296830590983085	0.09925655295915599	0.3713910714050275	-0.23214748887123834	-0.011611363243227014	-0.20814347319613052	-0.20526868541759716
2410017I17Rik	0.08843223351316842	0.2996971468702873	0.3227657664326644	0.2576714687562725	0.1847087066611203	-0.010891360215502351	0.01703482595315175	0.20579531072257165	0.37637945502033465	0.03169651129167638	0.2715862219450386	0.03960859133701245	-0.11747491952401248	-0.010479718137103956	0.45287977732692136	0.3037468588925896	-0.24753760248884277
2410018L13Rik	-0.16257528403984917	0.15011695064644137	0.1179453424720702	0.9200327911555071	0.1830454196002888	-0.0029183710099426083	0.19078880222366987	0.3737477140255151	0.06314260711213256	-0.13524593590719886	0.7954416773571984	0.11091308717679207	-0.2935704961496017	0.09848106713570728	0.5301756121123623	0.44362844095495835	-0.09876076737407576
2410021H03Rik	0.2956430121632161	0.09632312759702745	-0.020827816930220205	0.25446282065309433	-0.04785260632536771	-0.13381589425001547	0.07509338296915098	0.05173696349236084	0.14016268968455672	-0.12127092004676769	0.08238710297937431	0.07261685806003244	-0.1583224528143721	-0.19491309862373993	0.06120033174289173	0.16894432780849689	0.13985715250013125
2410022M11Rik	0.09233270931009134	0.2303479089551826	-0.25170593714471784	-0.2993260307387752	0.020939091599845507	-0.005021207650817242	0.0858880645426179	0.4314412350822432	0.036092436832299075	0.40115521671099197	-0.03513780932527012	-0.09464567955341181	0.4383333904880805	0.3760142185045687	0.1727142380766474	-0.11712603108423372	0.16727334338469196
2410124H12Rik	-0.07835648413435382	0.112910902632587	0.1972811146278793	0.22175498486976228	0.032027484277231344	-0.11636707691999665	0.22142317247241752	0.00492162788470117	0.15847349715963713	0.09419167234638222	0.06777284283123884	0.32414369085875505	0.10322649913586063	0.00010418035989088778	0.013655099514757544	-0.04236700260170985	-0.15946004877423658
Spring1	0.05844765883457056	0.3456751221879004	0.44443729481349936	-0.04119165560625346	-0.013902183767110542	-0.013561552287677338	-0.07125588365546118	0.31744323265701063	0.14383334168625342	0.05908428101021981	0.007324909683905639	0.08225907288945995	0.2040580277147584	0.013715391478974763	-0.0689783955043189	0.16636973084039144	-0.12781444013279264
2410137M14Rik	0.3111718535077753	-0.016585024637095845	0.2717015856266032	0.061453630412720346	0.13670480704325366	0.06570859918805684	0.18128960787627244	0.0591437734761591	0.08366079171717128	-0.016677591836138757	0.31513863345161724	0.049438036049927296	-0.1112508997868764	-0.07172827401535678	0.28823153024442594	0.293854127572613
Zfp998	0.016253802816376	0.22126732771393537	0.186733428453267	0.10797592535829102	0.20896353381005864	0.15975978201602636	0.11590716643046112	0.20274684635687207	0.24477289267451915	-0.02922033069568605	0.18669790971405897	-0.006532633498944318	-0.2698915061587548	0.06586176669771085	0.2168203536395679	0.3237465032569779	0.004873199503498405
2500002B13Rik	0.04580248673941367	0.2637966322615489	-0.33516206026564765	0.03505581523990529	0.08555850133215562	0.367535233517939	0.08280760540847963	-0.24215991328432313	0.030115345382364187	-0.15562722383737634	0.219130837721989	0.12474673233614156	-0.2444236545173879	0.0662588630603992	-0.19436578999883636	0.49279961685285956	-0.534307993612604
2500004C02Rik	0.07259345143738964	-0.12555723513741407	-0.2899279498222491	-0.43860531625741966	0.08650247677313226	-0.3215718711758427	-0.05856925590565496	-0.21949765979015037	-0.021954316671876185	0.08023791248301455	-0.129853968208248	0.05942781086468802	-0.3495472147361862	0.13821637469304848	-0.12439103989278844	0.0463064834967698	0.011587402271116714
2510002D24Rik	0.04045129231407865	0.17778015594678098	-0.5944070158175986	0.2645276633464089	-0.007980883273711608	0.01047157834871288	-0.034006647546605207	0.335083736797361	0.03751008031721952	-0.05170410938076607	-0.02041546609920235	-0.1975255472648153	0.34572453981913903	0.12396975326242331	-0.18401903067318853	-0.05649608558180686	-0.184114876950791
2510009E07Rik	-0.24773376615596063	-0.1099631568032891	-0.07397155157634623	-0.034798367392366206	0.15923149370292355	0.19514043750654703	-0.15300964778120932	-0.05648394999683964	-0.14885256591664744	0.266758878025081	0.11204936100627932	-0.22437156087097251	-0.2237174987167155	0.3478107374351276	0.1739021993325551	0.2070918772514114	0.45787405492794153
2510039O18Rik	-0.06574348309963483	-0.12720476675502432	0.015442828027719405	0.45194969635486215	-0.09465499194520327	-0.13587302070502044	0.014429519102016033	0.45998365662319934	-0.04582436778283405	-0.08487197373871806	0.2630802958254228	-0.03786815740380713	0.31864725915672126	-0.07823568378851803	-0.08971023548645031	0.4514247557175312	0.07845100500593094
Smim30	0.03230428855142353	0.3021113210431828	-0.12864970120730024	0.46443591696050773	-0.14318391120632065	-0.15539993934708748	-0.32969019206684946	0.22915487008596264	-0.22908352422538866	0.4304957090599385	-0.2741401842095378	-0.012822791051721436	0.19290855920670402	0.24484871407888045	0.2205009376288061	0.11005495490422582	-0.0006437445706175952
Chmp1b2	-0.3419309638893462	0.08766400793237822	-0.3273798477162458	-0.15142224232757132	0.24406055946705174	-0.07930933110008773	0.07502539285907774	0.09266629790514953	0.06532654437268569	-0.13031151882936642	-0.049606319047440166	0.0590955727623782	-0.0003640642778140203	0.10064392902177258	0.05384146982420448	-0.16314241914797756	-0.12608810323163297
2610005L07Rik	0.03595220068395568	0.22509879659209872	-0.22556256686157083	0.006908183908965424	0.11499337190079091	0.04145715034777313	0.06444644767473454	0.3010903565561019	0.2378192732676012	0.10546780154184479	0.15574498560581546	-0.03606751014973561	-0.12282618572750512	0.4264327702793914	-0.04717355825878698	0.11328226659663967	-0.014077749886533182
2610008E11Rik	-0.08710403525346194	0.19030905917837526	-0.3801124442098493	-0.05964208467988782	0.17158899038479955	-0.1826947091412735	0.2632981912547645	0.11880514710581469	-0.017088351196608686	-0.061444219612661416	0.0898207984506647	-0.12200749273042183	0.053699480977568	0.26513203950553327	0.08936534350892872	0.027015137200543073	-0.04656419060800605
2610016A17Rik	-0.2257439140228457	-0.10426104397029619	0.288711979111405	0.5303425659305133	0.11178049388274927	-0.0239043817222667	-0.27838327737075025	-0.21741367663090708	0.23457029363883172	0.25329930342756757	0.7186751733927021	-0.06001569444688385	0.11228671442518008	0.08756335522274972	0.1949421223005829	0.5562217308981613
2610021A01Rik	-0.17076282015953242	0.25130604371873627	-0.19564968737480726	0.25229889058830246	0.12988243908346794	-0.1087069998249579	0.23857345346760214	0.3045669522625943	0.0283145550096274	0.09113653802883578	0.2391111606716524	-0.036449465627872	-0.14862924141757383	0.396635599354999	0.2524609275458072	0.054791774912779305	-0.09235785902053667
2610027K06Rik	0.33572951326404155	0.10950338053790948	0.06272885123513638	0.20999162764271295	-0.08954894296901142	-0.2691710631275705	-0.04586058871812492	0.22376593720292132	-0.21804889385627815	0.14086688057846886	-0.004315169566261243	-0.3314918634200276	-0.06953627706247789	0.13634601813065642	0.06158237865302249	0.17090247198142217	0.039407531994163164
2610028E06Rik	0.19678459337159504	0.09697632554816159	0.3703641108574815	0.1476708809021248	0.17434760994466772	-0.0402302646383467	0.037068192977159686	0.2422704470393199	0.12748268846714547	-0.016907185504774297	0.2890438370812468	-0.08259502529589578	-0.14621731557705592	0.1855046884981571	0.2858699346621472	0.4863718974535916	0.16443612113811
2610028H24Rik	0.14734699918254016	0.14591965101757431	0.16847310823856512	0.04807724859484134	0.37999302296768817	-0.19977150704122215	-0.13012147314891404	0.048358333737335175	0.15360358732557003	-0.3066725207207996	0.4557120508268714	-0.008789950070260915	-0.18340235213252878	0.014533160204778845	0.06228357875333068	0.32073454385276146	0.01121195697587288
2610035D17Rik	0.22361701372422035	0.3641044874918663	-0.11405805267717167	0.32223888916975363	0.10563943344020418	-0.01750985232079859	0.12208345936874239	-0.19219994535398774	0.07513510470078394	0.24461836313671975	0.29332274471837977	-0.07291872300026628	0.10307569865609452	0.19587897126310438	0.13730532838443035	-0.10780671529827457	-0.023217720846941264
2610035F20Rik	0.0825238789092827	0.139549537795301	0.1515698400595029	0.034957814071871235	-0.004705543061042199	0.09047305601336372	0.1087248763162837	0.12061423760839783	0.0002700830121785319	-0.06579461862944233	0.13657177119985162	0.11638611439969963	-0.11810273101990101	-0.06625804953681869	0.1468445126101048	0.20148554002035687	-0.15621098809999476
2610042L04Rik	0.11807075602295704	0.23469536124474483	-0.09570663027843675	0.18672732189340152	0.05866772452625799	0.04838913475757861	0.05012774308295528	0.09851916569804585	0.12452273854030994	-0.04325493144368652	0.42686996757868434	0.00865161137811675	-0.08812426062715793	0.21326186472298245	0.3873701289750877	0.2947707939541619	-0.07436059207224079
Zfp1006	0.25746153184271303	0.3692386557886052	-0.0064041124104453175	0.4821998184407046	0.2886419450659031	0.1515374719233819	0.15560371863100997	0.2094970820171537	0.1856346671470159	0.06659317656344309	0.056169728219652645	-0.07682761617371822	-0.004960375785216028	0.28976179180932593	-0.10745301166339455	0.28628793046750006	0.011244071833453995
2610203C22Rik	0.15973801904787974	0.13299028476105101	-0.1717761290852358	0.07401625616748668	0.1438275308251683	0.10308496390823091	0.06699998616750702	0.2523750957305601	-0.3298511557210857	-0.06577792504623599	0.29995867774884877	-0.07969444507798094	-0.21393327125046369	0.1350322370925857	0.189115767674341	0.19795387111109347	-0.015623059435659677
2610206C17Rik	0.11041014054463953	0.1359022011084552	0.27306603524996365	0.3343818459786805	0.19651852362150088	-0.019657345878146944	0.20982396423947616	0.11678213358288998	0.1061316879251257	-0.008624502892559317	0.27635216188636075	0.17539096097502505	-0.17891888651262866	0.1884870123590346	0.2503197037849523	0.2537247181103354	-0.03290291751621106
Cfap418	0.05516453791529162	-0.06843003416399801	-0.15025344750329614	-0.03419765574810834	-0.05406404798320767	-0.0554907819872367	0.2828347873423255	-0.18683482852298097	0.2515359318514261	0.23247540632779295	-0.2818639751138541	-0.023081023893098587	-0.025757547655341936	0.07533806587042477	-0.03870454414409005	-0.2647483445653221	0.05982532876272851
2610306M01Rik	-0.0824022818381983	0.08820041357532109	-0.054151228989588254	-0.061830391383970035	0.10169189977793823	-0.08836467139344191	-0.08301026719362033	-0.09215124668937287	-0.029502310361858047	-0.03213875893855311	0.21492445394311246	-0.10111150100445523	0.005961687430536528	0.1614456116697628	0.0722357086253562	0.25419612318900264	-0.09735269110660093
2610316D01Rik	-0.1524016624257873	0.195251654031206	0.07021288292604091	0.23601868326181244	0.07088397402242784	0.08269971917200705	0.19754822403500752	0.21147871691986217	0.06482845341852443	-0.04325123838656613	0.18780053095518467	0.04016640230587391	-0.2553286055650778	-0.03585109446726697	0.20532732753491006	0.21837327615772814	-0.17474978484825404
2610318N02Rik	0.09776404515186143	0.06298934835700601	-0.17211068822073128	0.3098810427643677	0.1415304517166046	-0.030944227868090077	0.26724236970704535	-0.0691390893786275	0.1706666349361785	-0.0803666364067841	0.16930122566439001	-0.22981815725557533	-0.04111236244789489	-0.2509820053388445	-0.14546777185244145	0.3159554042998708	-0.08166696221259187
Bltp2	-0.22908888192301854	0.4049862604218696	-0.20529638834750336	0.07813542172811203	0.2696766202971906	-0.15492785999530123	-0.43791158533196967	0.14151032153463547	0.169925644746546	0.4342287028492553	0.1263728230119364	-0.2089842116089068	-0.05310787652612021	0.12590149854115215	0.1780025817319785	0.10450687974760421	0.411696111062306
	-0.1466866000848203	-0.004597762653796059	0.019555951980027957	0.27825821521516014	0.10885753153444273	0.18878882440978673	-0.22675750250429993	0.15590360667577186	0.03306557641855	0.3552780296039361	0.17507259383117044	-0.12064588349017244	-0.1563656073211217	-0.10837091013668793	-0.027054859570027304	-0.2810299507439044	0.32214996600491913
Gpr15lg	0.1082235748621544	0.07218487366459815	0.160577604727754	0.25056105624968805	0.15399415991784324	-0.1458767962971695	0.2868708062117053	-0.07930156524705574	0.21038595609995134	0.07796378982975263	0.16318162449514723	-0.04134658367563425	-0.16642288299573402	0.3910818316786537	0.09553507777348169	0.047540246602919556	0.11321940486913706
2610528J11Rik	0.21422932661651184	0.1473199783653821	-0.1648023932227294	0.06891976722151116	0.09047249626793653	0.17672934278688382	0.17828547186600793	0.015623220211891813	-0.03229928264291732	0.28542113659580715	0.19835308051403774	-0.15891073024607116	0.1091282672747526	-0.3622988270255939	-0.11943396773183221	0.022419919921902495	-0.05325913414242904
2700038G22Rik	-0.08001087277353834	-0.09846875016879893	-0.23969292507391393	0.04290797458984736	-0.029563594492404827	0.07231397343270986	-0.037006041966687185	0.11442020100292472	0.1441781738852881	0.04119165560625346	0.08282224612891326	-0.14150948504830946	0.10503254414934486	0.18733099840472922	-0.06641086633832481	-0.082931031916298	0.04795194506053098
2700046A07Rik	0.1251233861458525	0.14459963546188606	0.1063904560763433	-0.08909230521342008	0.16763801077112392	0.008036149702073869	0.1574718466939241	0.14035846723995488	-0.27084653499736955	-0.020389993790183327	0.09605624690999516	0.352341436915174	-0.3093636200724638	-0.07171109895824035	0.218852962793694	0.12497612431926863	0.2195030897421747
Sgms1os1	-0.021279487439770834	0.10812405174177067	-0.03579007125584313	-0.11349159279014624	-0.14236865968911355	-0.04034132642536929	-0.03854627153375631	-0.020086997415289475	-0.14379502699747174	0.14480946336192418	0.07585995573629009	0.026369244320344702	-0.13298651299474093	-0.14594335580796383	0.15791261080228045	0.10247621171642245	0.2904168963928037
2700049A03Rik	0.21563213938967776	0.16402518267417443	-0.1346079576904361	0.14121014437518764	0.15742935877014996	-0.002274564149515503	0.023711428861458925	0.0643384810374336	0.15387179014704147	-0.04985906647340262	0.10715400057396617	-0.1980711979478673	-0.09219927835640064	0.2966194875488134	0.053611541839190084	-0.0519270825116479	-0.12793350433407008
2700062C07Rik	-0.05532666734340416	0.04433009492035034	0.06691892145345076	0.35055815239905286	0.134645224262941	-0.14376962077126293	0.061406520897624405	-0.0334354080908344	0.007088217424602258	-0.3699525569136639	0.22623817583112515	-0.03683142110600838	0.1668324553082748	0.18800710925228434	-0.008813906092218526	0.3429653256949482	0.006187347749745932
Zfta	-0.05848819119159868	-0.10222358966939905	-0.3977034871600598	0.022054698939181543	0.0568101583569579	0.08660510290042048	-0.3184627291700561	0.08292324574004117	-0.1741785752013074	-0.4486028743368541	0.3287869114058041	-0.21894719858949716	-0.09957157998213455	0.15140053622037283	-0.07120103269279139	0.6041600012057022	-0.20112356573899107
2700089I24Rik	0.15938438732330368	0.09801084186179271	-0.034019141927914893	0.1863252458023925	0.09042943725266021	-0.30459797359686747	0.17397195369732787	0.17935987266460404	0.23167560915597749	-0.04625874612727586	0.3887443335057707	0.0702109092797476	-0.23988084506763557	-0.02758175028111254	0.20329173270989098	0.32429262140912585	-0.16856840413324942
2700097O09Rik	-0.10343857513580032	0.21996462829535982	-0.5087216130601214	-0.18343159137159745	0.21917393420494027	0.11887816404071591	0.08750935882374329	0.04339306492918304	0.07651443349692275	0.09285285701242967	-0.07502593136634042	-0.16434998573525517	-0.05392702115120175	0.06949453640227002	0.09365733256253078	-0.2528181698821293	-0.02471979151171565
2700099C18Rik	-0.0466527429393833	0.20981123576822686	0.19464198155874912	0.279416730529086	0.12567745757366292	0.08866508552639678	0.41532802025427956	0.167134119519524	0.23057779708787238	-0.09465499194520327	0.26920856184809633	-0.21087249695135982	-0.26258136037336216	0.18824857741212545	0.030158887367721657	0.25604548157454315	0.08455572654368633
2810001G20Rik	0.16646639031455013	0.22889195078148047	-0.0672026479526477	-0.34841275366956054	-0.17150317443561988	0.0810259832884013	0.04620688701207381	-0.17185542233080997	-0.18084533104931166	0.01347310402121207	0.07078328565833568	0.1332613133771396	-0.13661512024971112	-0.12681907754854835	-0.20210669882765442	-0.03814754944291452	-0.3474401865678754
2810004N23Rik	0.14441678809124472	0.2590456108526263	-0.20934962405031687	-0.33575490116555556	-0.06221656315527866	-0.16745942096999042	0.1671149080270003	-0.01575198301583598	0.14341188010965542	-0.3588393914948934	-0.4128058011959495	-0.03017448277277427	0.24956606244151094	0.04317450697958957	-0.3169174060115096	-0.295570984324331	0.027895598060095787
Mtrfr	0.10003385714543699	0.020881505385990436	-0.10287112213740643	0.017806809454786653	-0.1176965742999513	-0.15660159587890699	-0.504668377357308	0.1398793260180094	0.059119564790061	0.07508895553223287	0.091488847190564	-0.10896939871326802	-0.1012553772670244	0.11464908229255664	0.10733804767088737	0.07506219329546868	-0.09768613712434034
2810013P06Rik	-0.04567996637070806	0.028161296254500864	-0.5506320702272128	-0.42311553743048474	-0.06659317656344309	-0.3129456939295669	0.1588868395502889	-0.04008815296128284	-0.24866233019280357	0.0622594711298685	-0.48471320665726075	-0.2274817697643688	0.036816000093942806	0.10378301509970693	-0.24882040111641257	-0.38419513911376363	0.25844198695061055
2810021J22Rik	0.26167689697363905	0.258241002388212	-0.27801143685597746	0.2421297006105086	0.18360322326995684	-0.11797692164185128	0.2300616584916938	0.23477751252485773	0.09172536494323139	-0.12108630429254924	0.1458817408829326	0.07202589016286082	-0.12987993111015175	0.17163556801505744	-0.05663892697521297	0.329947293137908	-0.07172542303512673
2810025M15Rik	-0.05694796162452956	0.09850706485758057	-0.18381423912259187	-0.10593978926233312	-0.13262854945721816	0.03862467423705571	-0.1809364417735943	0.055196321957398	-0.586597885246814	-0.13224237768590955	-0.3128679245185042	-0.19619617586037424	-0.02634915210678972	0.24499359497478512	0.041080466655905486	0.18352162331805166	0.09905378989669368
2810029C07Rik	0.0012565030678721824	-0.05864144619639266	0.2587388984270024	0.29722988406856793	0.2810283194689514	-0.16887565902534912	0.10091726257205216	-0.20606731762102995	0.05532641060067925	0.04838959876434628	-0.04286160022958646	0.12065668881923691	0.06703333515250649	0.2707868488063253	0.22761335972862343	0.29763791428464104	0.1321861328203508
Gm45351	0.34552950740193344	0.04359911482310586	0.3622703116340423	0.3863714683082485	0.05670562305450568	0.0043512523201685895	-0.31553803104411854	0.016986105109581765	0.3361698941834592	0.11399659577673125	0.17262514276920518	-0.26201689077367973	0.13671850959486712	0.4104617534366202	0.21637298182207904	0.18367098142767915	0.20890655310137315
2810049E08Rik	0.25746153184271303	0.16278305772080776	0.37067018458004525	-0.015679465419849496	0.05412878429375386	-0.07491190177870266	0.3085541882414185	0.12554650797509245	0.14269477963680482	-0.1387214818489765	0.2209707659962849	0.025509811319449897	-0.14511005061895352	0.22016977509036578	0.07618907700865313	0.29374395024447725	-0.14920976681130751
2810403D21Rik	0.1041276252052786	0.20670774597691452	-0.016010281026113293	0.10516744571971585	0.13588955552604656	-0.030255994819026976	0.16362912532258067	0.009056317210739484	0.0009578672195408457	-0.09984685687057479	0.13855683119902695	0.04120781127634808	-0.201191021526973	0.17371219418969094	0.2691690277901866	0.045218625622922434	-0.0641077975182009
2810404M03Rik	0.010782476418859883	0.0953652603774866	0.2878012098139687	-0.10823235662000581	0.11938404091455712	-0.14408482162149694	0.2706858570706839	0.043331812722045324	0.1598327704560079	-0.0037116190229437166	0.07513812876586874	0.15773252011331448	-0.05945783999160779	0.05716169667595569	0.18187017627152027	0.2457416095386142	0.19304100715755315
2810408A11Rik	0.23401659820888168	0.07425386685880637	-0.282064672558791	-0.0454824530652382	-0.22170550470574127	0.05716451787084245	-0.013842413496721277	0.059049580011256125	0.027241743723741652	0.14146759222272673	0.024513064090694116	-5.6335809200956136e-05	-0.029443698468208893	0.572327832455387	0.04755677156714431	-0.04365936267040787	0.09662683802860758
2810408I11Rik	0.05159873063652531	0.06609283814831836	0.3886459196525996	0.26318116195287156	0.07331812503922763	-0.029483501334285858	0.2979657274739087	-0.17703117351525371	0.11341147879363613	-0.01476034325890749	0.3828681209781777	0.10526726496016241	-0.16601331068319328	-0.037572445671275934	0.16006819890085558	0.25472216908271844	-0.22442252694706405
2810414N06Rik	0.10972109047516124	0.22984981800102133	0.29479183266562525	-0.3650610478104213	0.028662527026018035	0.18329553740718327	0.05402963191850385	0.15348526230144266	0.09157210618810485	0.1767101266717273	0.07894221971219095	0.10333971492517646	-0.1423946406600087	0.048631687391998545	0.18080348476077843	-0.3272639103824178	-0.02976758711958517
2810442N19Rik	0.19913547007922688	0.33498532401782455	0.09009814682673198	0.09920295921173762	0.14229176347242747	0.09737917384646734	-0.09738314095529978	-0.02428499652986197	0.016705522694191406	0.009873049624720348	0.2673592034625558	-0.21128169781129197	-0.2612161193315596	0.3392997092787554	0.4262643471777925	0.19788134725283696
2810454H06Rik	0.20594490605995353	0.17253104358369714	-0.3899212746106579	-0.286153282539692	-0.10096246420991081	-0.08179847677314243	0.12974407484705988	0.14524444284901622	0.2580494289443039	0.0908790901812967	-0.2902042188133506	-0.09990670601195355	-0.3065421219194051	0.10899872735227478	-0.023107762493946832	-0.18874334111251906	0.12344595803675737
2810459M11Rik	0.4267651871492326	0.23483072754263373	0.4178062810242611	-0.20359833942882566	0.1604152293470387	-0.08664801920512831	0.13944049386797733	-0.28538129447491395	0.19728233253663258	0.0023198050411608797	0.12397953568947218	-0.053738155987161466	0.05365518687482876	0.02066967448239859	0.25056471463014857	-0.2433900683087854	-0.13002933913302886
Cerox1	-0.18490861276235152	0.1578978417953275	0.04837628723972666	0.2631975161341237	0.019995116158868866	0.1842667407362019	-0.24299148038366886	0.00758969918088915	0.1763625124618605	-0.2137148992748963	0.03220059306588221	0.009794515792576447	0.04316115127420195	0.18771734746047503	0.12232168802765886	0.014831129013452505	-0.0806727613792517
2810471M01Rik	0.26808100938408436	0.2427235534316503	0.30102613949221074	0.16957626263109327	0.17054620069136497	0.18237249354542784	0.18495070575718575	0.2747624671467657	0.2976668171445132	0.05884954323661627	0.383533835452567	-0.002209638122750996	-0.12735916706839598	-0.0894102210791834	0.1486014474708409	0.19305851067878027	-0.18098701122455477
2900005J15Rik	0.2602582644776543	0.1906155766886283	0.06902660401891376	0.267316681694749	0.0915227098001444	0.12231146841734308	-0.05416919436830948	-0.12880572487881137	0.4347567736051991	0.2653000068890262	0.5412455541681959	-0.13701288651435117	0.028351505634766835	0.16405346779604674	0.15666058620221754	0.438261675443978	-0.11786623533642741
2900009J06Rik	0.045643114464797845	0.07780769486339409	0.13740743236801542	0.08079700050196938	0.1612825960275622	-0.1611541638578602	-0.0807972763454862	-0.04948753029704081	0.09611393442325163	-0.12707604920653054	0.20056061389012794	-0.059542698530944724	-0.24591863216379078	0.03266989858945416	-0.14981250776624022	-0.15381145143429548	0.013819020829663787
Bmerb1	0.09079247974302222	0.09781740045951118	0.42725207564984113	0.19977330306159843	0.10907207140739197	0.13207774681027026	0.22071048536755114	0.26693698147363326	0.03984803578430978	0.17176062228315897	0.05602468050313966	-0.02880552355254345	-0.1903739198036535	0.2173213438569945	0.19457625614935398	0.1664059927695197	-0.048195004925125406
2900026A02Rik	0.0477065842221148	0.4081663795907452	-0.3251911004367265	-0.36540431160714004	-0.10263587521891486	0.1326113815472246	-0.13355411640770457	0.5945837076794981	-0.32272462360770177	-0.04106293168248392	0.05595215664488318	-0.0679880751082762	0.22308038623054097	-0.20114297714764048	0.08488174780114799	0.5244925429109464	0.3823413586421437
2900052N01Rik	0.3687228518849434	0.2367081472929338	-0.17773438556837165	0.47811614521800183	0.3012139816207285	-0.16589025007740302	0.09548436539144177	0.00873333460097123	0.20050076639428982	-0.041299807047206094	0.26853896099907887	0.11940334109361767	-0.1264987748576719	0.09168332892297479	0.45820815280285615	-0.015447860452207269	0.0977971989121299
	-0.004336962202010438	0.19407869464565428	0.3622086233301478	0.2186811127965766	-0.047191130593613004	0.13299474792024585	0.48021834853117007	0.11710021978664824	0.18712365018854685	-0.08185684665687167	0.3950199723463869	-0.023507136952124308	-0.0194473364047618	0.3696043125582667	0.330946198061448	0.3262519330181779	-0.059811599042321
2900060B14Rik	0.14431836640325876	0.14885256591664744	0.02515044078950427	-0.04223155317453903	0.03580746907105817	0.019252072225033535	-0.0038331604457246173	0.10716290774830028	-0.1522242585294312	-0.2616322589406317	-0.13602094966251052	-0.036415984126896284	-0.24334101440666261	0.07472819275228766	-0.06002264460055498	0.06016027045955695	-0.1774745796146412
2900076A07Rik	-0.04150513359681016	0.21885350232069245	0.24753110437081996	-0.1297537151596984	0.11096002228934525	-0.09763459321033528	-0.03266907976467674	0.1991531367669726	0.10314314220015827	-0.09512697966569159	-0.000688976653436669	-0.3712607247485644	-0.08619221777246931	-0.12474245137391483	0.002260958519308231	-0.026761303696645353	-0.11179468671561131
2900079G21Rik	0.10976162283218936	0.15961899346428654	0.14094896619550448	0.15156390660625077	0.23045873152207014	-0.04187379365779312	0.1275634786956704	0.09218791415735647	0.12007823464164041	-0.0011585153139258785	0.319322547903332	-0.08445051019596123	-0.1327134400727805	0.08395746332701276	0.07090797733782037	0.14925410029185945	0.11226982877108076
2900092C05Rik	0.2088395432705493	0.21188426719926257	0.2555146352802534	0.20581579141007506	0.10683990995124275	0.10380994557907065	0.14085661649963466	0.1720649763691937	0.09111232992272524	-0.03801646548660475	0.250024845864398	-0.14947914633277462	-0.0676555599087174	0.12942670466349804	0.22959252689281168	0.2411200427532998	-0.030834551059084742
Norad	-0.2384113240394896	0.015057672691182094	-0.2449370335210193	0.07105560592078722	0.32597188295907037	0.074416872363394	0.14239017023983797	-0.05669855467007991	-0.09023109208074767	0.2399413939064264	-0.056097204361396154	-0.03235708550498218	0.09543034882200006	0.4452189931150294	0.298369881887015	0.009138006140317925	0.37624724337363047
3010001F23Rik	-0.24250509209933124	-0.07579223257830289	0.005873468540460824	-0.032784491689460814	-0.15334938325384667	-0.16906637889204915	-0.06679525238182564	0.14181841525140523	-0.04597762653796059	0.019874453193438422	0.11020199040905608	-0.20951716224989228	-0.013061101469954072	-0.03791650751772722	0.14832232942742307	0.16159481569370635	0.013227255795209955
3100003L05Rik	0.2152702144478333	0.2012057701054947	0.27099005841073315	0.4510576889430823	0.26668393580138816	-0.1355517810998739	0.18700565656043278	0.2057469679199589	-0.04614251748764863	0.048637653020806595	0.16822032839095927	0.07403307450702762	-0.2121088072489246	0.15005762057914027	0.16439124247358788	0.05042920411269646	0.035547600897644256
3110004A20Rik	0.18951285553108727	0.2171132517861534	0.01704539939646972	0.18007248422318436	0.1503220682162751	-0.29232304985042046	0.21439843829994365	0.14400010194062707	0.17760327692223601	-0.05677209751983856	0.10432830805644414	0.06408372142219335	-0.2784070488272673	0.2212188785324553	-0.020894662424034736	0.028652063380399054	-0.21960864948388112
3110009E18Rik	0.2790652781387089	0.15076830035572913	0.02602177321206262	0.06157294353643096	0.09040710246080838	0.19278004074761584	0.0033237202766654168	-0.20106752360417215	0.15172616757527	0.002359938602441604	0.13547456722312606	0.059631532715280114	-0.05401925938967068	0.4041694059420416	0.10883465381954448	0.3184522616042541	-0.1918932687149369
3110009F21Rik	-0.03988705562465461	0.13973366998661857	0.01365973776710177	0.24358978513304733	0.02168477525187492	0.04520007923910702	0.19865075803549576	-0.0916009613914513	0.22767605123309467	-0.27421903866900177	0.2482758226832866	0.009328110278644237	-0.1892803405611241	0.009247524065457723	0.23450070905155015	0.09045193736109115	0.07730904101753648
3110015C05Rik	0.16287157938684937	0.2776602506402587	0.06887446329491714	0.36913458939017985	0.25025868854300976	-0.20615981884347342	0.16578593828588808	0.10830199961441939	0.09746169834584377	-0.07399886847133764	0.4330438678181775	0.25854962518114044	-0.15081406204265452	0.11338191037537018	0.24133145860949334	0.2986165047915938	-0.2181219371566208
Mir100hg	0.028251052848610042	0.23333645468015002	0.09646700972696111	0.018922416794122682	0.19926463399525113	-0.11042365201327149	0.13959343760489668	0.06343714140982445	-0.08908165141729865	0.041749459275921476	0.010443435588934773	-0.08746780449323176	-0.23318316993988003	0.23258213155895233	0.2459126667464848	0.13823047383687276	-0.09351213235203051
3110039M20Rik	-0.06254142689441218	0.33039306332615337	-0.05928465777009128	0.24041310561764032	0.06957520528359153	-0.021308086393632946	0.11825095439258408	-0.04856433350357532	-0.10276085746732776	0.046360406933469454	0.13605948311768792	0.2094690242955867	-0.28190925851623216	0.16040905969287259	0.1545193902132572	0.09971735625395194	-0.17710441414415826
3110040M04Rik	0.20597646877943673	-0.09357104179931454	-0.19727645443476458	-0.10274212751255364	0.23174280079578563	-0.2414385611223857	-0.03991975562350647	0.15009623699255356	0.06867384634463228	0.12383437104977366	0.23527231540353333	0.05192353197721886	-0.18463105582610956	0.10443987140146119	0.17942224247059224	0.1611243347364871	-0.05159001577990007
3110040N11Rik	-0.1564548981286008	0.08927322486120683	0.019212337231335953	0.06860985136916592	0.2338913694892579	0.047422516702162854	-0.04073501881327559	0.08455424125666723	0.3732616981106768	0.19368659729857096	0.3526472607721898	0.16067120406170138	0.1558195109044007	0.2846909604526628	0.1506028301844296	0.24893814346540696	-0.14205296858294936
3110045C21Rik	0.12196186229765799	0.20119043079235924	0.05273365951148423	-0.038488453207093085	0.05959917670529797	-0.12106689558081574	-0.08854051758080375	0.2563667426528291	0.2386621964207971	-0.043379962310335675	-0.015193748304734963	0.12417018385900726	-0.2552090587476282	-0.029797170924392352	0.11389354305909906	-0.014613557438683034	-0.05374505827789388
3110056K07Rik	-0.03218269148033913	0.21793394978993322	-0.32036774995037837	-0.28962882848146965	0.046941324201293	-0.15093664365747214	-0.1130447437514683	-0.040903650719595876	-0.2970154674352255	-0.06298890669789592	-0.21021040315644055	-0.14477313829207059	-0.14844720927866678	0.06292660245459196	-0.1537451793129597	-0.14345219163134015	0.09209838990302395
3110070M22Rik	0.16970897887680092	0.19283239859088389	0.27205318037284165	-0.13959155951023042	0.3642457962932142	0.111625308545091	0.3098279931110939	0.12455921094466388	0.09682121855118869	0.09786654739352965	0.14646193174898453	-0.21547816701172268	0.3076929012376922	0.15656795484097247	0.21134607107915596	0.20317558890556087	0.29849586016057095
3110082I17Rik	0.3263665387905424	0.26847102429290826	0.26135263811741394	0.2525134304612517	0.1713315425372605	0.2775397425455992	0.2850235346218447	0.015322773669355434	0.3074370627838299	0.14249738361288303	0.023824087437257446	-0.08493283379929978	0.30708821833612615	0.27058921991794227	-0.04188521460345587	-0.2722908258239972	0.38071053906324576
3110082J24Rik	-0.28421288748128204	0.2586800283905192	0.21239048846066333	0.4012878879974289	-0.12377591925439564	-0.10968682101595291	-0.15118649733882628	0.20475394847841133	0.0607019050089247	0.1598519315784099	0.2581365300114187	-0.09531844677882996	0.009911700169938252	0.03849762850828411	-0.023550370873188817	0.11860977967669986
3110083C13Rik	-0.002999394420081984	0.13498522121934936	0.0561250555423876	0.22019119275144133	0.09800430457182531	0.03978341446416738	0.27522199786897306	0.021439875489279853	0.27295904512252195	0.030201597225288358	0.23893569419552624	0.13601569030882116	-0.08823450545295715	0.05615304037681333	0.15967709923749174	0.15206487426234885	0.02650766072906447
3110099E03Rik	-0.1331487928374232	0.303337391084195	0.21680226377851805	0.003393788856513139	0.12474383569320578	-0.03896800467471843	0.3642000269100009	-0.1956833201738816	0.05199402361471958	0.04089129978412453	0.05551701349534422	-0.09757362153605603	-0.12437345890821469	-0.04013771754165353	0.27121343115806323	0.19889668126842783	-0.17307740709587804
3200001D21Rik	0.13047365727356633	0.05237617956449345	0.008290538390693393	0.3737163914470233	0.3501719806277443	0.08741491969487496	-0.030026132057259538	0.03163053408673885	0.20797213070670842	-0.13503139603424963	0.25042488255966505	0.13523134613662857	-0.1195582101751628	0.22797590797729692	0.07614593561247705	0.26750425117906884	0.01808380157398852
3300002I08Rik	0.00749848605020496	0.2710381084412777	0.07494432814502146	0.09165143372391395	0.12250226745401419	0.11630318575824553	0.1691959020711925	-0.14305547518196543	0.18360398864158933	-0.13769169045882018	0.18239750351507605	0.03664798739904902	-0.20505920447874695	0.0924823052191432	-0.15604743322295248	0.34967378258367365	0.04821897979288865
3300002P13Rik	0.0373427698329204	-0.039013094278650164	0.15038271657482302	-0.1982424249115606	0.041800842464797976		-0.026670290924512778			-0.21569819052391453	0.1464859263402869		-0.2799439932711538			-0.09331196074299106
3300005D01Rik	0.10605771646295666	0.08544827029808669	0.15377423240873084	0.20780997163570908	0.13110746204900708	0.36165569977296497	-0.09116794135129021	0.2569155700037737	0.08684528408180557	-0.15799053459513024	0.013311542879086128	-0.10945250383479574	0.24133456827584127	0.03178263575029393	0.05824953303017873	0.19086121937342335	-0.03112674578667046
3425401B19Rik	0.006039442941745696	0.5969045365290734	0.4188725907288785	0.6875144768531242	0.20454231486980234	0.02836543651596885	-0.23346637648205712	0.23662007257251932	0.012490588542812629	0.05118455656741283	0.27802021062626003	0.2622980022115245	-0.19709529840156526	0.12363870941797186	0.5822080140538983	0.4111014905269219	0.23517184829338947
3632454L22Rik	0.02427888185985282	0.18218634515666887	0.14277217777118	0.1413418851049318	0.17580898226665048	-0.14166672184057877	0.30670569824421845	0.2276319111702636	0.10869877207349517	0.02462917741457238	0.22652827126415112	0.16973369710702751	-0.14492361543926394	0.12467580187049417	0.09499857914178143	0.16401270544705546	0.0747626932762458
3830403N18Rik	-0.06377025373379318	0.155595951142215	0.17811837188627125	0.07937073372220838	0.17871171416671425	-0.0303990745659533	0.05643004291876331	0.2163871435722876	0.016935092441482155	-0.014974883131856725	0.3020256077091587	0.047077664125506215	-0.13157563623127858	0.016921647409386086	0.1271326485672319	0.00558534463417225	-0.06182218881257715
Cep15	-0.01657773402450718	0.3523418780359047	-0.35441492985401174	-0.26950498839883125	0.004333705433574583	-0.14836166537500176	-0.02115789036868643	0.11983524953736797	0.308778076891187	0.17849717429376497	-0.2192033615802455	-0.2130765917317966	0.0932004551203892	0.3408081607997356	0.20490415597866288	-0.23929247031729362	0.04931083410930778
3830408C21Rik	0.19909493772219872	0.20835527759452477	0.0477065842221148	0.03599979068088193	0.02840507917847895	-0.01326113815472246	0.21465936282100254	0.17876569280914673	0.07057565673576952	0.13035442680395626	-0.010479697518063017	0.013225955209372066	-0.03171910020454652	0.3275274120084748	0.14033271352045323	0.039561764678916096	0.19823041144551148
Magea9	-0.08331078920721233	0.1470031654490662	-0.13593032398653343	0.29799439345568984	0.2562796759389536	0.1951566639916101	0.2995669769703167	0.3046523762670321	0.014335158781342998	-0.052451288462327834	0.16216334706151495	0.07067588691604818	-0.14511005061895352	-0.062206483502039195	0.23242145617867105	-0.02165618557600722	-0.08196232322181411
3830432H09Rik	0.0988989511486492	0.25394068713457696	-0.018945824364674776	0.1987917078786084	0.3232686805599099	-0.04612341495161322	0.19182434371083032	0.060288396716137116	0.05873641790224466	-0.17126034860292946	0.28007108653556867	-0.23310435268980786	-0.10444093969789708	0.02424012102642165	0.05220479222578736	0.2510639949315893	-0.13213616877169554
3930402G23Rik	0.20692186077868271	0.17762689719165442	-0.5109508926966688	0.3481123978474316	0.3769615801240443	0.0634483871571486	0.14252013170848957	-0.4450517749466969	-0.3261346309092672	-0.1940566266782046	0.2320763464207727	-0.08002980944000818	0.06492384147364133	0.13509026309296704	0.1350046292106495	0.05112932007082649	0.07679500933546446
Spata6l	0.03850573917672818	0.1856346671470159	0.2530029725696182	0.307221098063307	0.1323711016096791	0.1987024907972977	0.41764540681790224	0.12678844095035283	0.3116133638610279	-0.07727726223631509	0.529460427201516	-0.04155042190708258	-0.17934716485813176	-0.046941410273110815	0.2297407569183694	0.7192191023296259	0.010990839424966169
4631405J19Rik	0.2706805366777031	0.09291312029546205	-0.028818505847003927	0.2567171740254007	-0.41805239642888276	-0.2609740489283731	0.21394180200418292	0.13502603543550468	-0.22808734231706618	0.009119891340036448	0.2172491360778727	-0.29502551450471143	-0.09766245210634647	0.17201535501515988	-0.0778689442582089	0.2147107552523926	-0.030728297971362114
4632404H12Rik	0.10433028699041928	0.2517658199841159	-0.399243716727129	-0.2293431241827341	0.19591781197724303	-0.16076447743556743	-0.05090864042733747	0.2248627766211572	0.1755579039974462	-0.12589199744661214	-0.299849891961464	-0.16582324257949552	0.08546408921684127	0.23890859734678926	-0.11714830836483493	-0.1033102360863721	-0.1039876893423316
4632415L05Rik	0.0946025213036669	0.18927456258127112	-0.27071561259091315	0.1809429288453863	0.031022465628459638	-0.16368278615570053	0.043774945590385715	0.013348410675544929	0.0463224587369953	-0.1374342426112811	-0.22511405602814955	-0.10361906471157024	-0.02775990118331905	0.09460722502574494	-0.02912421143515687	0.26007055570777843	-0.20617212395618348
4632427E13Rik	0.03988383931568476	-0.06126518736183249	-0.251746469501746	-0.15343891713329413	0.06140131163807156	-0.018239429500831864	0.33410821898291615	-0.08790207415921548	-0.14479120890579425	-0.0025315705008009935	-0.27214577810748425	-0.1682786706532294	0.11964062329663243	0.10938507640802056	-0.1305607741573414	-0.48855697114485486	0.04300213731725536
4632428C04Rik	-0.040370227600022374	0.13804782368022667	0.17974600138012986	0.005119177337703837	0.16133398445782604	-0.02381854911285102	0.024643673073106033	0.10674569002737157	0.06873655167425109	0.09564391678776352	0.07027688628257674	0.2587938407058904	-0.10366964860123826	0.2602060890447747	0.05207968117632426	0.19998453914227524	0.11630089003364105
4732414G09Rik	0.19585234915994795	0.04487505389490525	0.037545745049571914	0.06481617610468027	0.09485278696177071	0.019575744373584034	-0.2142124656901053	0.16848130249606588	-0.016827952748507177	-0.0655858453014635	-0.04223175796856786	-0.15393076549452306	0.3398995113741147	0.13937588430616088	0.1977937281550853	0.12082165827557269	-0.13787349951969663
4732471J01Rik	0.07559284585747163	0.24923705052452805	-0.2279539759262308	-0.24560524655228624	-0.05462185165287568	-0.12454311626215074	-0.033033870977929966	0.057986182709521536	0.023027127957761934	-0.0972294704205941	0.13260987482199466	0.1002988342878542	-0.018931342446329057	0.12160336529598048	0.12975602620979101	0.5119459154325734	0.23323600446781226
4732490B19Rik	0.029032874909087042	0.2205010339383027	0.16174922048191	0.31167571374915726	0.06904000484646997	-0.07749518581504936	0.2915016485428712	0.09227963516276197	-0.07729546003930306	-0.05840273977664421	0.28585265371086727	-0.021999811790068307	-0.20398547270445888	0.3218606380913939	0.33538215009148736	0.05730418520774126	-0.15706053800128633
4732491K20Rik	0.29049540282064296	0.30230289448709086	0.19451478137801947	0.2590783505734983	0.034026023849748954	0.2157831800710179	0.03084512369841067	0.23838287103529435	0.23000307675614787	-0.0528953697722114	0.1989329431975561	-0.14045333165028884	-0.06362023254800005	0.27242437793273466	0.13122224076423963	0.22185048240660743	0.22693335702698897
4833411C07Rik	0.19423105487882256	0.13276039662836123	-0.6415461470413195	-0.12009942087698273	0.05947045278152843	-0.16831774706414723	0.011353654581086503	-0.6607677889067981	-0.261804268444904	-0.13123684140662842	0.06882514148541041	-6.179722412940535e-05	-0.20521430085328093	-0.031101098987534322	0.22965973569854622	-0.12989023013737624	-0.07305855835891362
4833412C05Rik	-0.06067693847111798	0.2121646065652493	-0.0731277813990311	0.2647321900296933	0.23416298131673693	0.08361092764938247	-0.25297855155293225	0.17248054175106015	0.0539895124887911	-0.052869486958302646	-0.3632720060067658	-0.10374759980959723	-0.13858918193952607	0.14519161366019093	0.14939173649648893	0.2793178264992077	-0.07940252157028146
4833417C18Rik	0.14478157930449792	0.20525178780321243	-0.0705668335859829	0.0836276424756125	0.16674038925614681	-0.0771205995599879	-0.07197603561199464	0.2929845533798331	-0.023716792355831337	-0.24775064528177862	0.04006943168671154	-0.006441221142248751	-0.09415825415099295	-0.03578558128845176	0.003104086957529261	0.06958664199710357	0.14374694457622766
4833418N02Rik	0.10497880470286945	0.33536847090564087	0.1826793331258041	0.14241156766370336	0.171914469542474	0.10248413564232114	0.212997536182849	0.17164081765756967	-0.14900582467177395	0.15764389864309916	-0.03452135653008995	0.11783796628560995	0.010694388160786846	0.02429169688001516	0.2733895846297994	0.23900237488426762	0.14160998934465305
4833420G17Rik	0.16371019003663698	0.04720369657897288	-0.40897148241388137	-0.06891020719129486	-0.14477150626614496	0.010171164215758005	0.08301026719362033	0.2670111344455467	-0.10509719132802159	0.08478615778953837	-0.02781289964136448	-0.07666392096880262	0.02830599760004008	0.311831981618803	-0.20471254932448424	-0.3688200811633874	-0.0792664147953799
4833422C13Rik	0.05990682368758341	-0.09659133041849889	0.1865944669954786	0.16832798431597115	0.2539723015973065	0.041628815566604485	-0.1104912052586958	-0.2869264481222439	0.04639908811455856	0.1552839600406576	0.1642665389509532	0.04114457882100309	-0.3507759316738086	-0.14043788176358665	0.19808673436381175	0.16495551560438984	0.034818917898145604
4833422M21Rik	0.1722625173695734	0.22211025086713132	0.183797608313943	0.26556312292483997	0.1847346030407445	-0.0915912142007982	0.3465920625801893	0.1052907768732494	0.30640256618672573	0.005148956950781682	0.3287143875475476	0.2274276617442599	-0.102984682586641	0.37972203695182094	0.028089535502592085	0.37190234513928827	-0.22741738397403835
Fads2b	0.2795516664230465	0.27230249317107164	0.18561855798888727	0.2544127805352285	-0.00600711644257863	0.0591512943725668	0.20188537098032164	0.047390863071604485	0.0702308245367348	-0.01643375426791154	0.09779842285887876	-0.05860238764032685	0.4219960060211763	0.09756271608020868	0.18007536559790122	0.11034505033725177	-0.0346780299683364
4833427F10Rik	0.08857315532051556	0.1812304308083872	0.326064023784745	0.26191365343389184	-0.15433998459968093	-0.12466957812268631	0.409844488316454	-0.11907659451906041	0.01586258347567716	0.26093568030949094	-0.2944455870943338	0.07563939389162297	-0.027863528037775944	0.1664317510783094	0.04703587627368488	0.23349755542003536	-0.05159001577990007
Hoatz	0.19453046742146085	0.12511611963956804	-0.014664955754809465	0.17003680671354476	0.14604867628827517	-0.15484478929335105	0.17414675624427675	-0.013641335768283991	0.21812552323384138	-0.1327974827016113	0.23777702939076711	-0.09904334238793758	-0.07770588977206519	-0.01875505165610582	0.11573066283839219	0.07337182062356087	0.14534589714852011
4833428L15Rik	0.21835123828428685	0.13874573560057862	0.08215717473666596	0.12419030334319343	-0.09711065451507657	0.0173801060520622	0.1790335778965426	0.052624320404799044	-0.02797185529937367	-0.12619263875803424	0.15159352113446914	0.014065876546185128	0.08077064978537121	0.3586601977261602	0.0654719415826292	0.3008059917181114	-0.08448325203371264
4833439L19Rik	-0.18482754804829524	0.08693602884552716	0.053300049491997424	-0.27237982269635097	-0.05440731177992644	-0.1809351406482521	0.10862671683540158	-0.3875760398719316	-0.35805076666436814	0.020080932108048562	-0.5659761898336595	0.007093458879675687	0.05829579248497001	0.08745976749444821	0.035332267030545574	-0.5224256129506364	0.4522949353159224
Phf8-ps	0.0857837615389106	0.12452273854030994	0.15458994160684178	0.2932659193410985	0.16671171493920844	0.06294424355098424	0.17413671184119878	0.18641354991103293	0.16273488966635613	-0.09199469752063272	0.3914757709635458	0.19614438938673256	-0.09349207160255679	0.0964828180600425	0.12255081510155032	0.22712484979570982	0.12152713873738671
4921504A21Rik	0.13371624583581712	0.15072998566694748	0.1943626166791305	0.19025395933138317	0.22196295255328038	-0.2522191227679738	0.1291550262245705	0.050373749200566774	0.07896657357894732	-0.08740354423951906	0.019508917870996206	-0.004191954263300326	-0.12496506335966248	0.12781203308745817	0.11270159377073878	0.2444416642535045	-0.04707481205829339
4921504E06Rik	0.21652385124429674	0.21329787244735554	0.24254772267876035	0.2616099210742993	0.22003209369673724	0.031629316569677844	0.13100511549657723	0.16534555728096162	0.13574894235332866	0.058011581645473626	0.19940434827622333	-0.11213121536718107	-0.2912807664057179	0.1939183702916032	0.23939791634179375	0.16368634808490123	-0.050842921468270005
Spmip4	0.2457071483045539	0.21969642547388837	-0.31315299039937045	-0.19720505121493842	0.026817484118654596	0.13492886200144796	0.24907133393788908	0.2187250829664854	0.04992403948246888	0.030207214111252538	-0.033034617435831866	-0.2218672223024569	-0.052288731901038665	0.3169587167520171	-0.03897353624453406	0.06059368357329863	0.12543748461765697
4921508D12Rik	0.26425174351333675	0.09137705490567302	0.1560253201570686	0.2106323935168849	0.11887816640972543	0.08191379429951547	0.17151734403735783	0.20888706670524815	0.14327759688520392	-0.014141202879172983	0.32604852631728	0.013021613404147241	0.003032052066115595	-0.035685691992616404	0.07374067969468169	0.16236369563755115	-0.15681645908543398
4921509C19Rik	0.2069238337534762	0.15764170806824793	0.05420690123134026	0.1742222215023818	0.16579178477367323	0.21676128246814078	0.23671092505453195	0.1301846722943027	0.054234884478954394	0.010854562454655716	0.3634067390963887	0.11353405883476962	-0.07639791824822452	-0.08341060478055771	0.0961308338263036	-0.011193874207945308	-0.03612718134706237
4921509O07Rik	0.12403151276336798	0.20023256357281838	0.26804643521707683	0.34902360622515954	0.2525188202314887	0.057374767067071224	0.17032831628482462	0.1779179877797035	-0.02341205970947577	-0.10757029229674732	0.49370616508106574	-0.20577397110051937	-0.24626441692210796	0.14469898302463724	0.12861026932592323	0.3620456308799	-0.15217206688611123
4921511C10Rik	0.11576041167235333	0.13153432658734893	-0.3275014447873302	-0.011628061113848632	0.10581106533856358	0.02296022301869423	0.045234110443398576	0.027555240044050945	-0.020268470365484296	0.0674084280806502	-0.09652925533939014	-0.16249477341287846	-0.12473752318602871	0.06688668027598609	0.1624855395052354	-0.4440998460336255	0.1738337506707413
4921511C20Rik	0.20783611374174277	0.18253087959544534	-0.26997798303409687	-0.03290896461854224	-0.003959163206617013	-0.12355174507725832	-0.09186120820530044	0.06636435184208339	0.025471222795849333	-0.01237971773479779	0.039760294540376655	-0.3578471636465724	-0.25352537371548867	0.28900732433734033	0.19272970362698638	-0.08994840552363013	-0.215740065988673
4921511I17Rik	0.024359946573909087	0.26138280686830595	-0.043895025787040055	0.2755868634378462	0.1710407486950458	0.14042364737059795	-0.011143103841127702	0.20997147275405476	0.23732118231343993	0.11268154462996048	0.21862711424027614	0.1459888925134103	-0.13820790146514747	0.09442712792862647	-0.003142409018733326	-0.031294044837676074	0.12343239447343562
4921513I03Rik	0.20545851777561594	0.14869930716152088	0.0176700530469435	0.24787936920554815	0.04162073535215193	0.18865479230809457	0.17805400788227568	0.38157608385853187	0.09057592427978237	-0.09290369699958465	0.32240481187923287	-0.1026872026556349	-0.1403012710625781	0.36580945142047705	0.10366663143900685	0.27142053952491935	0.06179840042974282
4921515E04Rik	0.1761941560013025	0.18697568125437308	0.19350962965562254	0.33421021408032103	0.1603041930676697	0.08463095288385984	0.14634756593051865	0.06992584679569488	0.18272623332247434	-0.029735226390764216	0.2393649941755501	-0.12564209567038803	-0.34481437912460394	0.0038667412863099796	0.17431863834184166	0.11215814679366407	-0.03218916680169956
4921517D22Rik	0.15923776630651107	0.16986196512619653	0.24044592623920844	0.27530023363171796	0.0921617021955115	-0.0022898887626211168	0.16565323384422992	0.23387179042449974	0.008618703487113038	0.07659652571092311	0.1922032477674365	0.025518562856392868	-0.17723504295723758	-0.02167124940567752	0.12450309914702065	-0.010807559826103721	-0.24207425152695644
4921518K17Rik	0.21465936282100254	0.1825694920444852	0.15273182785098866	0.2932313297919954	0.1499451176378823	-0.03846029272140988	0.2323560783130045	0.125923604777988	-0.2073590956862023	-0.020424195904767344	0.25032061197555583	0.07239151482322861	-0.19122029045532507	0.1507437291770863	0.19586756994786383	0.008231457912111781	-0.14383956386785332
4921524J17Rik	-0.19050207803223412	-0.13686006832799602	-0.21624012474509982	-0.23616549214251983	-0.17339112531757317	-0.2151394355004003	-0.3909751158933894	-0.10266687567814621	-0.16632406400107244	0.17725284303065944	-0.5747153147535667	-0.01323238817624812	0.02848802973894709	0.016323247605258696	-0.23824371380575032	-0.3112361377077331	-0.00708134142118427
4921524L21Rik	-0.033648639923107654	0.21981136954023328	0.13164353495598208	0.17259186755590022	0.05852422853542039	-0.04481079626001424	0.24942300968524206	0.3398814348033456	0.2986091347233137	-0.03853218361391281	0.3384936459138286	-0.09309888702507989	-0.22236188061519233	0.03789175011659483	0.2836665403785603	0.09454167067178916	-0.028902659955970397
4921525O09Rik	0.31372044339776434	0.12283689223391805	0.18525410135874804	0.0910267163578262	0.03755108617298869	-0.05847321529978237	0.1912921626996201	0.15478623748958165	0.02418578928082201	-0.09418300422471494	0.29499611450400504	0.10790681565509003	-0.16211219730938342	0.22240728129813486	-0.239101296085742	0.20245035032299596	-0.2610049592443841
4921528I07Rik	0.07153961015465814	0.24329827376337482	0.24107856464286886	0.2050572105648805	0.042092723072640253	-0.06195100813017876	0.22943494070520964	0.16862341582021187	0.11299001721703816	-0.020810367676075966	0.3061232057006505	-0.0947437328526882	-0.15325177421627292	0.25862230531658204	0.30534436409911836	0.22971932102743675	0.21813696737039823
4921529L05Rik	0.24299148038366886	0.17701386217114828	0.2942441683559838	0.21660612350582117	0.09646536298155486	0.1305788181352631	-0.025376183887081474	0.3090558733118664	0.23333645468015002	-0.0036042698655471776	0.3510879978196752	0.0037619492240349283	-0.21600877396214985	-0.026148837948671236	0.11069310191979743	0.23307775365390196	0.033234202803727325
Ccdc202	0.1533263378660581	-0.0305310947986193	0.23973669319994398	0.09298931389698335	0.26195747735314784	0.05765698210444987	0.07969102073843583	0.050234572542074425	0.1368696934709115	-0.10522755156423733	0.12624192641099075	-0.23879128998367935	-0.01850850358019466	0.03330324695443109	0.1338348885379499	0.3716306111535936	-0.11275043670400264
4921531C22Rik	-0.14291709088120372	0.06517328561755914	0.09229217695306322	-0.12245935947942435	0.060929323917583246	0.17428311341853692	-0.10356017220688472	-0.05090422849259256	0.07969455266579836	0.05676725038236805	-0.12992649206650447	-0.3086284021643685	0.08846761950880694	0.40093373260017073	0.14826805479852728	-0.45787937910235893	-0.07579181181703891
4921534H16Rik	-0.057353285194810914	0.12352655663198747	0.13594477979272895	-0.043851950030824	0.29173754609242003	0.09349166846404243	0.22885004131084205	0.20232182783934752	0.01639868679853928	-0.05839775341678225	0.1343141854910222	0.03955859363169867	-0.11020019933621528	0.34428009264018244	0.39942271991212225	0.16067660796725686	0.08482057436921166
4921536K21Rik	0.2410864596033465	0.14544255861508204	0.22073921637522279	0.20498889633580408	0.12048559264829137	-0.19548376794420974	0.34105542546573786	0.01320119681531947	-0.07176341208800016	0.1051255239407966	0.2194571950841432	-0.22949340482073902	0.006416632896472108	0.22005246310444598	0.2741431900096373	0.2080384399397021	0.07696048891195192
4921539E11Rik	-0.05625891155505127	0.1564005596066293	0.12084871600895926	0.3064079487880602	0.14292951405116208	-0.09845840926739975	0.3152126212776463	0.15498732009955382	0.08984794519293132	-0.03737284586775705	0.24469549775740224	0.1585706785534578	-0.09451745785363212	0.04323500100755345	0.2142187488330152	0.17166397249311532	0.063794159362277
Clec2m	0.16454455886318214	0.04337222770080949	0.12301974562238488	0.0753720973724553	0.08833420375962568	0.22649094515215507	0.03510381727626953	-0.07397198497788109	0.157495100087001	-0.13872964120784853	0.2736189442691394	0.07662855792046262	-0.22708048423678845	0.0189868705901143	0.23988134629527058	0.24076869956715335	0.0905832582252179
4922502N22Rik	0.057555946979951596	0.20640122846666142	0.3265472113523547	0.19514044921676632	0.1461445614530201	-0.09155456460796416	0.2998636421134345	0.09127532496925293	0.09912009987808672	-0.04928086066879605	0.14426574545356902	-0.2069886061518268	-0.270804354197208	0.2468943023963406	0.33379033650678475	0.010914840667601967	-0.15946004877423658
4930401C15Rik	0.07637633320518664	0.163751302193392	0.17621686868194628	0.20387845166589497	0.006639323767294337	0.20730546441773767	0.11985128689592885	0.03814417326669302	-0.0380104459113464	-0.26933959802142676	0.15742779937655557	0.05742060850503482	-0.20732242397691078	0.048054058938921396	0.04555096841113494	0.10634393536740233	-0.03612718134706237
4930401O10Rik	0.09259999011546698	0.19702163682445728	-0.07554698440650433	0.32236761473497405	-0.10924916236443638	0.02729821983944196	-0.099639712871726	0.1565767136234838	-0.0886866172705324	-0.07696955766058693	0.2227726746836343	-0.21736696928626129	-0.17859264027393437	-0.14523513493324355	0.13729430571279153	0.23177947829172219	0.07730904101753648
4930401O12Rik	0.14533780014980832	0.13794001408600465	0.08164052917003968	0.37055314926968497	-0.011813821968874849	-0.018915115816187357	0.29852720542862243	0.17889432108255113	-0.11289293123587983	-0.004677368578731975	0.1327699106013768	-0.23192710318006432	-0.011785149720802345	0.360297979107937	0.18641642369370487	0.2129276634495585	-0.10025659592619234
4930402F06Rik	0.06768442026727196	0.20752817575535312	0.15893333785173405	0.20572632158418827	0.17462937486425198	0.10247438194659453	0.17554592416213993	0.029769251843495013	-0.2059457432722093	-0.09915975927436524	0.30406241860194844	-0.009263177925018696	-0.16268213190827735	0.1462377505658411	0.3304459650974838	0.2040892246765319	-0.12785726014438728
4930402F11Rik	0.05208407878115338	0.22207193617834967	0.0955658785439102	0.14845037244793446	0.2247090629270306	0.06280935254486775	0.26050952615095707	0.1386523937038058	0.06329586586725908	0.03093664967927994	0.15480217544848107	-0.16890408375742139	-0.2720304321834511	0.07056377346400602	0.11190681747417631	0.06291444703750636	-0.009069191408315974
Dnaaf9	-0.024765270144190436	0.22406429999499466	0.06513549774421283	-0.2977384356789508	0.0019737668311329785	-0.17445477863736827	-0.2884687849692362	-0.19353049432807745	-0.21916001983094552	0.17991313745522997	-0.4178824712739039	-0.08397564012169909	-0.237597449308375	-0.19143595712202804	-0.10798951029509482	0.046487793142411034	0.020513993650347367
4930402K13Rik	-0.08832712825825445	0.20139735815549042	0.12131113804429622	0.016546912118007722	-0.12205325189316293	-0.31537849668078005	0.2593975372176622	0.10515872953128291	0.18317912691515545	-0.010001828532868875	0.21601304554864006	-0.09628286398246351	-0.16913265472460096	-0.019066621228163765	0.11597896487580117	0.10871492941242153	-0.162157837409036
4930403D09Rik	0.16408537973503867	0.0659110806056125	-0.16075793480817469	0.3019373001352796	0.2238821386026134	0.23618989675015997	0.012665582083706222	0.15663806760613794	0.10844454678053474	0.002344579680199651	0.23727649254395378	0.09765803876229724	-0.15458183181202306	0.08281051771254094	-0.0031425887098912525	0.2452613688515933	0.13961322542994112
4930404H11Rik	0.06817542452132293	0.14090996854958718	0.21390978177995837	0.22899986038601533	0.2557549115829732	0.16569562334029572	0.014446524893191183	0.02776984471729122	0.04978976271915656	0.014052661618659737	0.4286522642249928	-0.034895064380067675	-0.07257898381433286	-0.06565195531874572	-0.01915037104400896	0.06443744806089267	-0.19312908531165784
4930404I05Rik	-0.07012097765867342	0.020996849624809386	0.025494852570696863	-0.007037058031939532	0.16396491700992585	-0.013046556631183263	0.1649875945779543	0.11456575607032361	-0.04482818587451158	0.1442566105710668	0.0662868064464332	0.13998425266176423	-0.022708509328649516	0.09233742432323853	-0.24821199041872868	0.02527456460238728	0.04844313105667752
Tektip1	0.28914839286209587	0.20009828685930633	0.10042581616537175	0.05672918588150157	-0.0780284882354295	0.12349354547076631	0.16720142851314704	-0.004838813442334698	0.30077030693582557	0.1930412764587479	0.12543227536193652	-0.03960841442418933	-0.00264066115390687	0.30222850267269835	0.26273605161506935	-0.03186816454297642	0.004671106755610621
4930405A10Rik	0.15732898693751077	0.25836087047461614	0.06623348679681912	0.37135731816831663	0.16097363518565785	-0.04578001121069846	0.29625182012855983	0.13455815024700946	0.1286607249287264	-0.16256033142684706	0.14290826269441645	-0.008745171264738047	-0.21818526464640245	0.17591120266065652	0.1074480659222899	0.18829346337578934	-0.09606089729751834
4930405A21Rik	-0.1360671225434489	0.20232603651095077	0.21578359669849237	0.16675453083158406	-0.08001403233721963	0.22600208438761435	0.14882535445785572	0.2383233735999318	-0.1733739667368931	-0.12916021203701245	0.14831396537447825	0.008120534761824042	-0.2749896136943631	0.178503364271663	0.013566785406115897	0.0005802327313957139	0.07179725224979701
4930405D11Rik	0.15661702755671333	0.15360358732557003	0.2452770043549696	0.11778977465318537	0.07633328679533843	0.1469065413637593	0.23600428258731349	0.05895260332923851	0.14015513156321655	-0.03664341029972964	0.17175772542694775	-0.0436188304750846	-0.15607217992401295	0.18006225078446658	0.29872249590815075	0.19240579595447188	-0.028902659955970397
4930405J17Rik	0.05935133596075856	0.04895507095275136	0.15802575915396155	0.25856421623963155	-0.23445527402863048	0.2777707009324236	-0.17414827258575202	0.1426095507644672	-0.01864498848093185	-0.1521650627374809	0.1257559725451221	0.3166774675831058	-0.2034734955062622	-0.21175439817907302	-0.17712948907238277	0.12928541629465082
4930405L22Rik	0.08511736288420751	-0.10556377790448145	0.004360774564972599	0.2939657742684094	0.1876101983352281	0.11261877262552132	-0.015080561788346578	0.05462736695243269	0.12258566656224168	0.18731451959309003	0.1551631396691812	-0.05943493158321491	-0.19761076684456244	-0.039772785874233066	0.18435614527355348	0.23995175733408716	-0.15621098809999476
4930405O22Rik	-0.052854193564687936	0.23230195808304588	-0.28838772025518	-0.23234668240402342	0.03226679689156521	-0.09484503340432571	0.28003805470738413	-0.15614636024962203	-0.026973540902270214	0.10280750711727427	-0.04993267640959438	0.05104605266981842	-0.09297291494675544	0.16115584987795345	0.007472801934792665	0.07129095266613111	-0.02799262159381237
4930406D18Rik	0.11814936840766267	0.129541170385615	-0.03663485002566125	0.0707134395778215	0.24671548862405396	-0.038880094465817826	0.1147243427378249	0.10597205430902948	0.021830142041895654	0.14502059436108553	0.28479867647421464	0.060027798731177154	-0.19789154076364648	0.03354010335779349	-0.15151941051782344	0.21665942178374845	0.0
4930407G08Rik	0.21386596084926596	0.1613622058012455	0.20525104690502702	0.1984764062379124	0.23597976827678682	-0.16077387036532137	0.06450210808595007	0.29993026933264133	0.10110548478537748	0.21124333744371196	0.2589804808245091	-0.13108691568505842	0.018032730709003277	0.08476826720240202	0.16798378488736324	0.18509160130361982	-0.05159001577990007
4930407I10Rik	0.2157305996284673	0.09613155415311926	0.07581306460976547	0.22753925204651257	0.044962426036026244	0.2889211415723004	0.22484275760565656	0.34598690200497584	0.08233608351635611	-0.20550870438477425	0.3212660040102034	-0.08052178304061518	-0.1416640777093247	-0.09680959942860747	0.21142518068703509	0.2333694808349438	-0.2139566639155014
4930407I19Rik	0.2705129508057724	0.20264638896606132	0.19761985034947852	0.23293631614648777	0.18739512461763794	0.0006449018403942063	0.16153819894772756	0.007371283774471526	0.12646004048664847	-0.008324147070430386	0.2780402719756837	0.08521033462448022	-0.25488763041978785	0.19178492421484838	0.16626299841652445	0.22710846213020308	-0.2228539315249212
4930412B13Rik	0.17262730858282663	0.24927536521330973	0.16013382388534253	0.08050046019201557	-0.14379386322255114	0.03012078202846303	0.30706483354874303	0.30849476401317844	-0.03716808169916775	0.09611386308125808	0.28500306475243226	-0.003985929649305747	-0.13537987696289097	0.1674231440520666	0.20884050094189874	0.15787665709449222	-0.20177366515675538
4930412F12Rik	0.2328833518241604	0.2076298265201471	0.1086568209875378	0.25793215815408743	0.21677571449608854	0.03165753236557911	0.13783072841614735	0.1927653661211556	0.11739942579593698	0.04568858674053576	0.16687659951564288	-0.21427472945774506	-0.23791318364340075	-0.2780141423457424	0.18409565190335675	0.21760921471109346	0.20514080972895263
4930413E15Rik	0.29929001355303275	0.2483747480144385	0.009876018727440738	0.15400354427941043	0.2154250933073936	0.03682550261673428	0.36218304496692777	0.18623238610095205	0.035771473881160094	-0.12650518147612355	0.42493150002540736	-0.06527546786423219	-0.11610707648666711	0.18756941900045454	0.07291355925186045	0.25718987560115775	-0.013227255795209955
4930413F20Rik	0.050605667870936254	0.13694736757707152	-0.044807657665643486	0.1377993250497271	0.15190760506850917	0.11538816377578567	-0.041944248580104905	-0.2456768620818525	-0.06988398834558338	-0.06171683742059315	0.0025987460765908993	0.029938484164246246	0.07181817847559932	-0.18789448781090043	0.05075463842586233	0.009496395565446122	0.0
Ppp4r3c1	-0.08378713818715557	0.009617720109784645	0.02540819798257135	0.0015634877591818319	0.21789152731990155	-0.10597463523426341	0.20703720313725418	0.02364368645859835	0.05739649769701542	0.10542714380777701	0.26710395323584574	0.05917177406266556	-0.2840586350269306	-0.04694394175501594	0.12043931531814164	0.0733631759758456	-0.30449119170846184
Spmip11	0.2496452311662926	0.1582771735189727	-0.21118868025086265	0.03561914987914938	-0.18004313714330394	-0.04636844232434343	-0.1197239191267187	0.1372933578696458	-0.07977339196823274	0.09310706360507473	0.08021993457612074	-0.08467216507836534	-0.056501594197350485	0.0668284219461792	0.2715322535223948	0.09648171316892712	0.21754227658730574
4930417O13Rik	0.11089652882897715	0.1820330864015423	0.16273789519239498	0.3447486318013323	0.06297878674284384	0.1733746400710058	0.3005222049280474	0.13316206322695426	0.20210998332311844	0.016905741988399857	0.26311655775455106	-0.14569003358535265	-0.018749310307422044	0.1081935430073189	-0.045065885062821685	0.16995966182408778	-0.3025758855365241
4930417O22Rik	0.17627478324342538	0.26916581863920785	0.09107709363513247	0.2820505585414751	0.12914757608317354	-0.16931868107053627	0.18448941372895347	0.32723342938652306	0.17543996513562918	-0.17518224138471192	0.22728695258428372	-0.20816858615512335	-0.15140263081240066	0.26767221259765345	0.11492592599369417	0.2676354737565167	0.015881651298504492
4930419G24Rik	-0.09269750052334456	0.18360398864158933	0.06072073726521199	0.16834800667708064	0.18647185899906604	-0.1027540483930465	0.056776862557787966	0.2421736795086192	0.27089001249525974	0.038831717003811855	0.2825166898381625	-0.0996705756340005	-0.11878672105279735	0.045767490618225284	0.08846249280848079	0.2304974525469474	-0.21328779068430156
4930423D24Rik	0.2143118527312489	0.04963644551293899	0.191499026629039	0.24591325158207872	0.07936043804607695	0.22808203490806594	-0.053595048242133216	0.16331059444120025	0.08963714641252928	-0.11042874998714285	0.0405146804273669	0.14286211828619944	-0.09052841168830848	0.22408735898284388	0.1726658561982565	0.027805121669566515	0.05587472279488839
4930423M02Rik	0.05979004781134709	0.16678701900875045	0.2750815229305061	0.3334504949905694	0.060529727833253326	0.02390287729784212	0.34633862645842667	0.09017746209115875	0.03030922950932133	0.10388907641385424	0.35073170491490313	0.042725520892218184	-0.2567632929855403	0.15991685243251275	0.15435892636277648	0.1732132095903425	-0.15706053800128633
4930425K10Rik	0.24945565145349646	0.23257016090451732	0.29028325319642584	0.11780720208401976	0.012444307566457608	0.173841465447025	0.2625023613170621	0.2019327899060592	0.2627267146523575	0.0620502290352884	0.3143487215525076	-0.03861668493355251	-0.2055473317937484	0.14756693324222048	0.38155253982790943	0.16745767146172563	0.23564781315453345
4930425L21Rik	0.16794920690686774	0.10827731049689719	0.029419039912958387	-0.07467581614900431	-0.07238317623836579	-0.0630870076286727	0.007581167593838757	0.0799845569343791	0.18046396305554163	-0.09788144704667556	0.18435897309629523	0.006612302981846373	-0.18061181772006854	0.21653625774705249	0.292523196001776	0.3629819105737398	-0.17534829036009636
4930425O10Rik	0.13396214041925858	0.1300648445083761	0.039283317794610265	0.23088839428256677	0.2918658416601299	-0.009905089134694267	0.24507043023033143	0.0695387047298014	0.07720998414827115	0.1269780176963877	0.382703636942407	0.002308864880227786	-0.19907698794211634	-0.039348267597801634	0.17726763484417643	0.22806838357873654	-0.11604488553904885
4930426D05Rik	0.0008511794975908333	0.24038635741597067	0.15382568523926735	0.03147506708382014	0.17357432034099268	0.13329804242255006	0.34268508221356825	0.2232377262031906	0.15195605570795975	-0.4399354634697049	0.4042444894904507	0.06754436597344005	0.046077927659681175	-0.1445978093686405	-0.21141878222073743	-0.12084044048022857	-0.07608539134642574
4930426L09Rik	-0.011552653305921302	0.23546171344472766	0.00035835084922069096	-0.046172922850601886	0.1701600037851526	0.246370589261629	0.07696384583091989	0.14456491812392727	0.14931518793409154	0.11796836968828817	-0.2105566121667987	-0.10392068873530402	-0.0816307490586447	0.029807465896311176	0.05487719164422101	0.255226083987785	0.25350293443676364
4930428D20Rik	-0.0437352948600242	0.22030946049439454	0.23606322328919765	0.15525051478969726	0.08272657500922571	-0.07729887917911758	0.028526628485307574	-0.05792290477949094	0.20226324207824498	0.06800913972490806	0.12205765344567515	-0.03591503895509485	-0.23821061225683574	-0.07945616303207176	0.2662043089338103	-0.0631331573880114	-0.16200313771310734
4930428E07Rik	0.007660615478317501	0.2577429114340507	0.06504322568880691	0.05356058537583757	0.0543644038053366	-0.06774034913916685	0.23086716956452777	0.03607036249288323	0.1997727873074388	-0.11190399773032189	0.057910300817808444	-0.056589693221622904	-0.33017451183121926	-0.21260470875511137	0.18805666450314695	0.2062215909523335	-0.12928370544583037
4930428O21Rik	0.17229104062255984	0.2225549748032982	0.12857909565258388	0.2566291435834846	0.4370148010103054	0.14608416998959148	0.07526681417419234	0.17537072379886934	0.17872577971043294	0.2777322146500942	0.31852032846400885	0.3371267917369219	0.051819171931577306	0.3561937631677654	0.3283235164135691	0.31247300259920635	0.11552476469753951
4930429D17Rik	0.1471729883691579	0.048583025375111694	0.11234730755089277	0.33197219760555047	0.19729007289481199	0.0031224479353037	0.2164916996839486	0.09640075665997071	0.24142085401307475	0.05226191305043408	0.33874712149796027	0.12891805298575454	-0.12016840217612969	0.03994713335096721	0.2867197994542822	0.06578032596315489	-0.2524007933319888
4930429F24Rik	0.09938533943298683	0.4085112117897799	-0.19900660671885873	-0.1367477150178435	0.027160747915373377	0.06064073855217747	0.00822806847671139	-0.06415210439730028	0.024368142065119114	0.08234179071785507	-0.27047772936758496	0.21860309278642154	-0.23518552346785712	0.15751599108904976	0.25835661539251525	0.08314860349106748	-0.26884909692288
4930429H19Rik	0.24416691873748478	0.18625502053027052	-0.016142516372091548	0.3169217820742598	0.12123950538681838	0.09800761484528478	-0.32607687586275247	0.22535474872897573	-0.01683265178693837	0.005346518149240325	0.13526954106018582	-0.09569407814207914	-0.18056731559586583	0.05405163762272097	-0.037267981216550845	0.1955269249124782	-0.05159001577990007
Potefam1	0.062298232752243374	0.2808849834581576	0.13682071513352334	-0.10493369156773248	0.09602804713207838	0.17724812163327905	0.30645671513104494	0.21602242571201444	0.2379342173339461	0.01643375426791154	0.21514202551788197	-0.09113748320505939	-0.37019348399770524	0.33639763046343335	0.23826187816334046	0.06338585211617354	-0.05974888040045806
Rlig1	0.026062305569090755	0.23011802082249277	0.22535990507643017	0.16704074507827574	0.21883067040822152	-0.18612801351790068	-0.028696908775919523	0.1676920916699487	0.169197665659695	0.013215656173672985	0.045798816488974374	-0.10637748762719881	0.15081362708445792	0.36828723738965335	-0.14060096283630336	0.22783370071276796	0.10137078384568599
4930430F21Rik	0.21624012474509982	0.15703574486730157	0.18150607660830018	0.1587805340627299	0.02274316831860502	-0.17169156819432002	0.06298114427289507	-0.018682483543653004	0.08011754117787667	-0.08131061184776073	0.20629783594508724	0.05214428862114161	-0.2729230993103866	-0.01130934131106725	0.19159696940598248	0.17885673945272884	-0.29800001725758096
4930431F10Rik	0.2804454735832648	0.12629504862172508	0.08219564792732423	0.19189369589590788	-0.02776245284871923	-0.0904746319407278	0.3288190960377094	0.06398539671097063	0.02411843096124599	0.002475522285371234	0.2347341468350324	-0.19400148853864077	-0.18329025882731387	-0.17806955508513433	0.1327970869951433	0.028800380359232367	-0.07991770419198645
4930431F12Rik	0.0013781001389565873	0.22122901302515371	0.24102974603076271	0.2910477553808089	0.21924297569631124	0.015492785999530124	0.2992050876814458	0.32651387996683917	0.047740102221915756	0.0025315705008009935	0.2584434306170921	-0.022957279197412944	-0.1867649745185924	0.15850175424864904	0.176803777737294	0.3708144872654409	-0.16687732092476606
4930431P03Rik	0.0757008708002269	-0.038820178988504705	0.029058525102940772	-0.012809480288789707	0.33191425358064397	0.08720853213971463	0.124929869587947	-0.12421337059950668	0.1957860723398397	-0.06584858850346273	0.35725090676439325	-0.11852884386849147	-0.12595763415672012	-0.19837582448501578	0.30732579146975364	0.2580187847584359	-0.0025168794051751535
4930431P22Rik	0.20552837413300074	0.017028162768904634	0.1703289301463679	0.20049416312431592	-0.35168695202994754	-0.12382336238879293	0.37262946165719063	-0.02686671126528571	0.09543101005545927	-0.011372625782981139	0.24738843011863976	0.08499057995247002	-0.0989209452742371	-0.10093011219400329	0.11715430081076106	0.09370940385657937	-0.15946004877423658
4930432J09Rik	0.18705682768484266	0.24226377716627068	0.30467643088781515	0.23775308720234417	0.11823670890259017	-0.16537064119759862	0.3520779831511401	0.2989150649934895	0.1897104871057521	-0.031580269298127656	0.2122410711876223	-0.06270175564066417	-0.23980353763493836	0.19116950916540687	0.26457551055286443	0.16539065875392883	-0.07356490480298529
Brme1	0.21060612711818905	0.18352735926402605	0.05986801264517018	0.009825926181075044	0.1755402707845404	-0.061456148341626424	0.11685478531211296	0.4893688734354162	0.03540277243422966	0.030406790656074458	-0.08691984412040503	-0.14317201414065264	0.11609099658794574	0.3300430371273882	0.06836655718805186	0.11705350722597724	-0.15051780985072977
4930432M17Rik	0.04618578353770462	0.13393791838791283	0.28886666743248646	0.126738730234809	0.0787512583989515	0.21022124374038184	0.18043239084561122	0.12776526557313533	0.11886322211550153	0.008147957301400319	0.14187686276164566	0.047550555143798724	-0.14788090911322765	-0.07910318950079609	0.22013485468368307	0.18642585069344852	0.031426139924004344
4930432O09Rik	0.14449154888121085	0.12941337062604186	0.07090876938167767	0.15483650182190747	0.13196198971127546	-0.007451512623113522	0.08600016006272758	0.05536244519151987	-0.04092086751696427	-0.010595829845010007	0.3959955443311316	0.034530257669787116	-0.08516826222649601	0.08648112150374938	0.13474409876861937	0.23292998920939412	-0.2806700486392156
4930433B08Rik	0.115931887711988	0.20471928384189145	0.15326570843551077	0.09549336526541069	0.10825143271860423	0.09182752940155428	0.1932712017696651	-0.1862216770998088	0.1414988424533231	-0.12995204165762336	0.32872253934158996	-0.08622504490264246	-0.10052749733130649	-0.07860408153767483	0.1829242160758132	0.018995115552218375	-0.12448889003533695
4930433I11Rik	0.005918201342682492	0.21030932672238808	0.09071075705653278	0.1803760159297569	0.12248653322864522	-0.18876812828187745	0.20161944074412363	0.06756683417133025	-0.0463424993087718	-0.11190399773032189	0.28260450330172454	0.1112005871940834	-0.056469120058408484	-0.04551765069010962	0.1482921832721503	0.2744811100395024	-0.19925295290969963
4930433N12Rik	0.17801811206756857	0.2300413914449295	0.4527637899516293	0.1481550147147228	0.1948854143314364	-0.05840054345202506	0.1336975468506379	0.2617383007094647	0.16184124541362127	-0.004204981509805041	0.3402155557807714	-0.060745909806556385	-0.2752948849853153	-0.08712456175798017	0.14164338824502404	0.32345640782395196	-0.0017360449511028978
4930434J06Rik	-0.06274408867955286	0.19843177320008162	0.1569790799511322	0.12695936853672152	0.13786626497940072	0.013625684486299635	0.3227982417383338	0.062311101760699254	0.16793648157945168	-0.009740941902496867	0.28395139292677757	-0.06542496207750631	-0.127525722277468	0.08559901649219878	0.22473266415325274	0.2445911238266151	-0.043790635013127875
Tex55	0.2317764147770133	0.21232489451803138	0.20135670125513175	0.31964962364388994	-0.25062899422545426	0.024156147398942146	0.16928120366436647	0.053355475437218414	0.0038355646731933796	-0.00940809822248579	0.25387407528322065	0.08977866994144652	-0.22905671812001305	0.08960822711452651	-0.011676260653036742	0.3075325786141099	-0.04547162125349776
4930435F18Rik	0.029524856992669705	0.28952656485914297	0.12103839137307003	0.24043366323528267	-0.058074700889917466	-0.10332908590628938	0.0864004267651472	0.10413796217991834	0.09947251555777267	-0.09193286039580273	0.24093866802090572	0.00431509587762198	-0.08455626534494368	0.2407998885060801	0.254884970452556	0.21932238608319088	-0.08803183048384004
4930437M23Rik	-0.14478243301960364	0.025349998421417438	0.08000097709900407	-0.06340180492976137	0.02981161964275236	0.03072516944445575	0.24371388737446759	-0.01158980209310344	0.12642141530011716	-0.020342722330246005	0.12607923163598048	0.05936548145536478	-0.28811950334868525	-0.0404454996069255	0.18710111794177653	0.293874784760586	0.17677203707252442
4930438A08Rik	0.21464183623240174	-0.02689691152470695	0.32329591463849655	0.125730473967539	0.09372306440869996	0.008844053965732917	-0.05286049706526571	0.1264287994717245	0.22342793573682787	0.0698541826322715	0.2654517563598059	0.023058814010139553	0.2459254196633707	0.1313981144817432	-0.060782264559603984	0.31191200416643045	-0.2652125442546992
4930438E09Rik	-0.09312936985291133	0.2632221844971739	-0.05492134377312282	0.19372950527316082	-0.11237414810144243	0.14832490506709287	0.01497398745616222	0.1913711578584964	0.04330751351582749	-0.08562563211242356	0.2696123062492044	-0.06061584786555277	-0.09265078358966347	0.0020433310860319444	0.24516998998863046	0.24161323378150137	0.07309153445439534
4930440C22Rik	0.004053235702813492	0.12728139613258757	0.03354353843998302	0.09081823585577024	0.20752933044488778	0.15679729210495255	0.0750347497483112	0.17967247774642306	-0.07375577590464512	0.005578036696680155	0.16117708801468492	0.0634441187338793	-0.24691420363803618	0.013788130367522763	0.21002607318214914	0.056169728219652645	-0.040459814049012915
	0.1370804314691523	0.21107562049802076	0.11900006489135839	0.11984826083541208	0.04379693700003385	0.07792636505216015	0.18477573352472673	-0.006203778784968117	0.15360358732557003	0.03115118955222918	0.34971635258471107	0.04967957884448708	-0.18143607995229274	0.3662176508841595	0.2056934261984606	0.20594635509976622	-0.138594255263048
4930441H08Rik	0.024310439471756998	0.24012732658228578	0.17882933900196807	0.2182151735521183	0.04906593354859658	0.06584742017225695	-0.07583657982527275	0.2653024672350377	0.026801352135525272	0.008589488174189374	0.11132613883865826	0.21152457788265044	-0.22258650478002281	-0.1208430159643325	0.22242375155874458	0.06429451516971417
4930441J16Rik	0.07167125904066106	0.17460336448951888	0.11306412293184999	0.21334689608658441	0.18128057980644904	0.10850466208705162	0.10949009647409351	0.11532014373680005	0.2570523543796761	0.05790920732379381	0.342700788625283	0.07814206857258357	-0.2204029916489594	0.0059300649008096505	0.2257671606805292	0.039029883778952154	0.0
4930442J19Rik	0.11395130756675002	0.1299746615709468	0.12054644695601907	0.339421339031051	0.18077627492669016	0.021979989165019014	0.2570591425140035	0.2378465888548397	0.18632949788461983	0.012667318949149988	0.42611485347369693	0.06547615868663743	-0.11132203396421815	0.2254892572972571	0.14600477216696628	0.19554916630776675	-0.12668912903011129
4930442L01Rik	0.0917371857358242	0.04585664874055191	-0.2021111049724886	0.0074023487382665265	0.09956067125308028	-0.17544185364564863	0.10306668394237402	-0.07057183483746994	0.1866474982373794	0.021189146393793497	0.09724975480266458	-0.12925025994251352	-0.09813796081091838	-0.14888926735802535	-0.056480951248840706	0.37796734085760697	-0.07940252157028146
4930443O20Rik	0.08637159922431428	0.24288562383402912	-0.01017162287401552	0.342913722468833	0.15512077898346632	-0.07560740527268812	0.07589374345369333	0.06506504125417982	-0.20938977419162888	-0.22494938344403498	0.194160197363745	0.14057799132103718	0.09530244976419833	0.08092609378252759	0.03404902427444359	0.1363331849341136	-0.21960864948388112
Semp2l2b	0.23891697749157953	0.22554409026342	0.17648181942186822	0.22275268852990304	0.013419936599644059	0.005368968264989752	0.25297727556560173	-0.09480023592364646	0.1734322209018517	0.11292302950817286	0.17843270889632684	0.10325650686687558	-0.14276932345878965	-0.010711090055099041	0.08196440865406965	0.1900617245474113	-0.036081997248356694
	0.3385411628714633	0.076420103242121	0.03307036581145292	0.46403488058799447	0.08872217589068596	0.09081655415558579	-0.022469248956611204	0.16982089993504954	0.07281909521605485	0.060007214862612464	0.16755439728659427	-0.018254894424693812	-0.1399781430437586	0.0940582680005937	0.18210613795169373	0.3945542602065179	-0.15672512079007003
4930444P10Rik	0.15414455377799713	0.1392355790324573	0.15718164123942557	0.24613941977454987	0.15512557258822102	-0.19011456994543532	0.05982236476395285	0.20503858283392656	0.32031079821445885	0.14687399702104748	0.24741514244202067	-0.10594759751740135	-0.17910967205982117	0.04462871878675212	0.25383403245774677	0.29401172137181647	-0.15114651003865137
4930445N18Rik	0.17533779237041036	0.14375671230869014	0.032540208589896986	0.21253988100873017	0.05871215697877144	-0.02617690984919665	0.19787956176268306	0.20560228026348257	0.2147974059108186	-0.2382353285395281	0.1964450441231614	0.09378338564760012	-0.2203424204361536	0.05508536529230691	-0.03490622360085165	0.17900179763557778
4930447A16Rik	0.0708495190567487	0.22023212914493193	0.3679413198229456	0.17064532344449865	0.0967333306104325	-0.27481784965960715	-0.13714105984842304	-0.14983222837271362	-0.07749648118943998	0.01632093107660073	0.04345682145183568	0.01697599258404777	-0.2592537403943949	0.06315137742222267	0.20630940244086937	0.013400994796413471	-0.04185858801353037
4930447C04Rik	0.11170717596953983	0.26881585649194295	0.0783303589592185	0.28057524584301186	0.14404207069811759	0.010214080520465844	0.2595422001752315	0.036697399124086545	0.20299122116509605	-0.03835972928332353	0.15683284347966284	-0.10399549312671118	-0.2525753071715857	0.13367677328803573	0.17651141390592318	0.2740676603512813	-0.2619310377574848
4930447F24Rik	-0.009200845045386628	0.029330308166224506	-0.09740375976091595	0.3384950998628666	-0.028476355024350617	0.03382670952139634	0.01444438189209625	0.06683151291095106	0.09794245609208226	-0.11343333634004155	0.0025848748411795843	0.16217598859814078	-0.16219430536207774	0.5143995774569092	0.13642422826504821	0.031023915823610304	-0.12063608598340858
4930447J18Rik	0.33557414842089006	0.16601087401599446	-0.03106132542409952	0.281862098808058	0.3072576296292975	0.06531303315890107	0.10773268067090273	0.02015786169179417	0.06690254705850196	-0.09642245134321786	0.10375765937240299	0.13794212653473564	-0.0334066071496318	0.09428352526307941	0.23142547302922523	0.07419726052722692	0.014426217577816704
4930447K03Rik	-0.003406091469781161	0.24409334240557953	0.0057879250927160624	0.20268222563327837	0.1035081471269132	-0.11876852462879141	0.355949486647678	0.22729745224537168	-0.01314218872501755	0.07025916382015764	0.34515957342975595	-0.049690125907393336	-0.1430965173574016	0.2117561792104883	0.20172396530485587	0.23720234084005226	-0.03964351331798643
4930447N08Rik	0.1250017890747681	0.14153446035935535	-0.013348569133470739	0.14453286124536266	0.30732960887529875	-0.11085664718294795	0.1370870367600735	0.01712966273809415	-0.10620831730268897	0.021925975015412	-0.026398684405362895	0.1570000167667142	-0.24926930720069163	0.03844173104670391	0.2120412310969443	0.1195555803358262	-0.06301579184815964
4930448C13Rik	0.07425527807554318	0.16364203578635808	0.14623366091259982	0.29519706062923917	0.14898920830603138	0.11918875437470319	0.231629905038508	-0.009637098365531878	0.2041023471397634	0.035313263087444376	0.25664419000546673	-0.0371894320791441	-0.2348254484846647	0.09832980213820912	0.3850529752412167	0.058165183486714706	-0.24507167893069243
4930448E22Rik	0.17354847012694488	0.18181864566372088	-0.21858735164212142	0.09099927090519393	0.1087271436743053	0.015263544671194697	-0.1489298534688464	0.09602707802121922	0.12083446272549635	0.037816834766652166	-0.10139262581246679	0.06565419255041689	-0.1366483542239543	-0.050736927577120235	0.06377357068314847	0.04328030956634113	-0.040459814049012915
4930448F12Rik	0.15210073583154848	0.18038555478393206	0.10064167797095622	0.27876897524948735	0.1930590068311857	0.07309869274075684	0.17580806930363216	0.1996567214896248	0.07601634254276152	0.017703318483600163	0.23274051366107593	-0.1390847196159752	-0.09756141139098194	0.34063412054244474	0.17461112262302894	0.01599266465909437	-0.15946004877423658
4930448H16Rik	0.12449155658674813	0.1493944890221822	0.08794431261733711	0.11734660222887221	0.08965514160138083	0.07613170079792743	0.24915763051687556	-0.05594940801262186	0.03529693762724499	-0.42046324977655974	0.23782564581576102	-0.16298277628232036	-0.09079488420805863	-0.1595434014651796	0.21804362226543794	0.2463698464730512	-0.05410798496344657
4930448I06Rik	-0.01883873731852047	0.11436299354913393	-0.13314223051037702	-0.17342463393639135	0.18330561662147168	-0.03481974952407204	0.2870056523026274	0.18661710698119602	0.13141375551549236	-0.10277740024105042	0.22091578220109462	-0.14318214179778788	-0.05170885037497862	-0.2004660839964878	0.09637307868264876	-0.014635942637999368	-0.08297312439060754
4930448I18Rik	0.003689932425596258	0.14022954525224332	0.0811717478082147	0.28028555473712735	0.10866636043888561	-0.0201294655389758	0.1364321984114076	0.24847465871935098	0.19996817188299298	0.07251447705684204	0.3769269538805051	-0.06639453967030255	-0.139476919224266	-0.02105355056569216	0.14607629449756268	0.13730094205224008	-0.13894123007346618
4930448K20Rik	0.19179261368068237	0.19260794050527325	0.128337816652988	0.35184895103706837	0.08377073759747622	-0.05306891740122731	0.32899063891017494	0.22219525747282753	0.12165841174727589	0.03167961140453746	0.4065067783532204	0.1943673998467813	-0.18363104616529824	0.39064464881985234	0.035690742168186636	0.24104749271786927	0.0
4930449C09Rik	0.3456688292823824	0.16019371379601105	0.20120492016743746	0.3592888161722894	0.05987825952981315	0.16762749049589826	0.34575362876344434	0.2428917459212007	0.10764031395643832	-0.15126352513789182	0.4774880581859012	0.13111750981800607	-0.1092222665320287	0.06974353461514934	0.031692515460155675	0.39235232631477535	-0.13675899559024093
4930449E01Rik	-0.0667837220324949	0.13238734254703566	0.3532374952248645	0.276515448242378	0.17841132540886018	0.012496076250090292	0.022053990439487064	0.49002448117930897	0.2358527064015323	-0.06712125072204109	0.34819623351928713	0.09886059692270409	-0.07419778059950266	-0.09042193718247414	0.10642709553941535	0.22846346978375742	-0.1446366698173988
4930449I24Rik	-0.1527397353520867	0.19164766572486946	0.04877065387408977	0.17451314973975687	0.02608464681640643	0.1443372468960873	0.31880955330870164	-0.01736232240861148	0.15674517051414535	-0.0020885180526580252	0.07700233970807159	-0.125704353754621	-0.03260248545841854	-0.02699526897158161	0.14730916502291397	0.035453893723423	-0.15706053800128633
Dnaaf8	0.0933054858787666	0.2599268486946039	-0.14972652686193041	0.22402253533359306	0.2938338099912747	0.0993941617033567	0.058306970951014656	0.0029186235560677014	0.006015406138716511	-0.06371834226592332	0.16930694709977936	0.05432546133114881	-0.2063380977866612	0.13135867895356113	-0.14477798789739824	0.09243165734789839	0.1270213932322061
4930451I11Rik	0.016460031212401232	0.3377329664616298	0.10025514438321534	0.047894635881254866	0.16238319711296775	0.01466076809201926	0.12323576210499895	0.16249394706743636	-0.055069116231071316	-0.1880101916734775	0.22636050319639384	-0.17465350171143051	-0.14972925947312118	0.05362010293566406	0.18146848335625415	0.30157664297650727	-0.05159001577990007
Cfap20dc	0.27014815959251925	0.225175425969662	0.23763511524119948	0.11426393633276351	0.012100048834336954	0.09999498996926645	0.16400542434299362	-0.5915363213194863	0.1405382784510329	0.023427754126056657	0.06991299935925778	-0.036295032574961465	-0.2316358967591704	-0.0021259409118055883	0.23358091984133814	0.2748654227921027	-0.1200420335454218
4930452G13Rik	-0.03882999803295325	0.14345019479843704	0.10041945676942038	0.29760057833811043	0.00150209975012365	-0.022072670676076787	0.2231795237316766	0.2440852844356894	0.3226733013053507	0.029735226390764216	0.25662567244059503	-0.1213292205583274	-0.16244618960585713	0.13887804509794158	0.2872735308263247	0.30077814213725323	-0.12538819674874466
4930452N14Rik	-0.024622240902164118	0.1823043889168813	0.1254250587535991	0.26831389279044987	-0.033917622264310415	0.044000929074357875	0.15558384127127636	-0.0958791231880595	-0.09120802656738922	-0.10198217568878801	0.16213895670755726	0.10503289781618566	-0.18107106005139725	0.257063249614377	0.09337090314156563	0.21450820513000154	-0.15946004877423658
4930453H23Rik	0.09097630110265213	0.19948771865278767	-0.041235497532372496	0.1132746634356113	0.04769953142424404	-0.13636268100297746	0.18627662439441872	0.1301778109884349	0.1410528123928707	0.029813790714178712	0.30492889480398383	-0.18406832224283382	-0.1998674151288551	-0.08001936497534556	0.014201190438651552	0.22189876277450096	-0.15249420728184393
4930453L07Rik	0.17400540872178322	0.08950481883860349	0.2189299719457659	0.1814537157756293	0.014208606199054065	-0.28246697282543337	0.39449937862616435	0.05954753940702601	0.1382499368769044	-0.10521933720230094	0.2668345273506039	0.09906115603367033	-0.20826486510217102	-0.06623853018460843	0.012229166819200207	0.15066831552786103	-0.06966309190591201
4930453N24Rik	-0.20355349699529357	0.1957114302965856	-0.3187059233122249	0.006865275934375577	-0.0940542803009454	-0.03673635682991077	0.13363518112176084	-0.06910270478336765	0.11191720593115241	0.041492011428382394	-0.08485291416009502	0.007748239699338059	-0.10949233155256663	0.5057309139712103	-0.14611923447664887	-0.20977526000690158	0.20222162778334055
4930455B14Rik	0.04908864264375684	0.16417844142930094	0.2212928114935831	0.1172790326364667	0.09195964095617085	-0.22472103285535575	0.20647850545786273	0.2031096573227671	0.30065536286948064	-0.06929637896260347	0.24509437897781292	0.10236216531813729	-0.13482530577488488	0.13291650192980578	0.28102556207616164	0.2312785839799513	-0.04636686723570656
4930455C13Rik	0.10477614291772878	0.2385089376656706	0.05692369555104278	0.21824859258193416	0.14671489147417086	-0.12143614788098074	0.19578559879952034	0.07089273198025055	0.09739593888291319	0.030335938035022082	0.20147127823653332	-0.2045765075500174	-0.24237579295468403	-0.04433461861623522	0.0535742415632828	0.08852175608355863	-0.18939573209838603
	0.2736597249744703	0.18732051345340778	0.1672351209145434	0.1361338463251387	0.004290889043865568	0.1314696291846656	0.19263678281895574	0.11171899198713263	0.0905584928617463	0.06946801086096287	0.208002177356481	-0.052629562560069176	-0.1225808738864838	-0.019672457630124558	0.07250201897368025	0.14042685352387949	-0.11166583325455642
4930455G09Rik	-0.1217104782481898	-0.08394093319019348	-0.0045570520174188795	0.2498846934135443	0.005560075443296679	0.0469000143453637	0.049789805312201264	0.21962103568675462	-0.12044985289878805	-0.062360518939199326	0.38297755891870655	0.20111615348588965	-0.21387123820971773	0.014933980923726069	0.26542599852622106	0.13147123517483394	-0.15946004877423658
4930455H04Rik	0.2393686596810685	0.2730739913795921	0.011684373824545005	-0.010528142560549774	0.08929911937927743	-0.08127984810191871	0.11376828417496238	0.09451290826927916	0.14996369189131478	-0.0242859136178536	0.031693497735279706	0.04686154616171916	-0.2371839826756891	0.222585698704874	0.22512569585776507	0.336208603298104	-0.09534625402502037
4930455J16Rik	0.24901034827464757	0.21034764141116974	0.30071641041697905	0.2385733082074684	0.0862523930573511	0.007662195969160503	0.12011182334943395	0.09309087413744252	0.23749254677468218	-0.0013730551868751152	0.2366453494909317	0.021847692671836862	-0.21985355398132816	0.17638974454994116	0.22840910970709075	0.3541339998664479	-0.13904089059584732
4930456L15Rik	0.06618750895977779	0.20023227132014926	-0.011654233778903376	0.21931181366775704	0.08567547288066163	-0.03509842680689561	0.288076673250692	0.08107087998161913	0.25412326930562584	-0.251077795361669	0.24267986851505577	-0.027420105593253762	-0.07680438654694315	-0.05405761721635518	0.22482339071592075	0.19849995994107172	-0.03612718134706237
4930459C07Rik	0.13242988894892946	0.17900622598779325	0.1834120822822448	0.01795700939268977	0.03365734186062003	-0.015609170202659707	0.16889138780669213	0.16355268109371213	0.14108241751844036	-0.05861229328973149	0.3605044710930014	0.03631955299852476	-0.16804621239776307	0.21799570881582078	0.11831686663422694	0.25007111202998483	0.17392113709419194
4930459L07Rik	0.053076272008148524	0.259957240047899	0.2769156187352889	0.27818227936322165	0.25767959876341157	-0.01376030503902803	-0.014066147276976993	0.2289928625952616	0.1443481496538442	0.09133157329867862	0.2264001569924957	-0.13752379688004654	-0.338929008306583	0.17663780019500025	0.2936004930417816	0.1227862534420622	-0.25252870815893097
4930461G14Rik	0.18493780735477874	0.1478226625048729	0.5090251523602579	0.2917948790899803	0.09682579326037252	-0.16814608184531585	0.14529681297831834	0.12741844333674887	0.205442845927542	0.03214795493994314	0.3222113159817113	0.010599344565349436	-0.1121181087675991	0.010678486888815997	0.18031354538912348	0.4285943916138598	-0.1886212373717392
4930463O16Rik	0.22476259224245768	0.16406349736295606	0.2985797407862242	0.19943438801440078	0.04564348103960229	0.015566050947956227	0.15986481471265793	0.11401283927648614	0.08866694953801461	-0.10396602243120014	0.1443411072907826	0.0300811667777184	-0.11501280205679082	0.16122591997319602	0.20479700300973333	0.3033316981349621	-0.3506851971210713
4930465M20Rik	0.07616714333751176	0.12634357420955375	0.26587853426785246	0.289603721893917	0.19071800646607528	0.19418343241953176	0.33186675399457116	-0.00048083599579929696	-0.05336592736400327	-0.10378829883694961	0.2424893565316242	0.041151228096409	-0.053045950909484336	0.01895382046718341	-0.026226443077646898	0.2238229581558402	-0.215740065988673
Potefam3e	0.13833693453702448	0.162186077612656	0.10324990855887488	0.15006899135542065	0.09645712687797686	-0.07681006450595841	0.3505846947210415	0.08981613938754453	0.16429338549564587	8.58159491796947e-05	0.22725824336183972	-0.01441692378391801	-0.09642966075818536	0.08637797954103528	0.22770612555667297	0.06146396987237652	-0.19752736496939702
4930467J12Rik	0.14778395278929402	0.3507897678258051	0.0186105436739074	0.0571025667906569	0.041383601671185634	-0.014100694576027646	0.08649816749343785	0.1352148189079241	0.38932629316853173	0.08693216004255645	0.2686460342976785	0.06764963493817218	-0.10495381019609845	0.12314856751412329	0.21567295661749733	-0.05186899707435277	-0.2671221893540369
4930467K11Rik	-0.0685052073228316	0.12653922114515553	0.07319503686942162	0.1824776876165494	0.19646344951974945	-0.054761453473419416	0.23406421971799277	0.13993968817037694	0.24940932348441533	-0.08308902429357704	0.06217407927168325	-0.058297921269596834	-0.12634197762226834	0.01453643570093839	0.14428423459484402	-0.04971023554257722	-0.07367111490381345
4930470O06Rik	-0.24641606823401965	0.3299340732102803	0.07676543573245115	0.10488397051178124	0.17771489324496625	0.20501429506131816	0.3377232784624249	0.23744833923223496	0.009578672195408457	-0.07242866110766233	0.35521122525131366	0.16090321334088445	-0.2602718597219887	0.2687398229829515	0.04956837836120962	0.10900473462990524	-0.21858167445046972
4930470P17Rik	-0.01917335092526588	0.24240576721795312	0.0011271867932747097	0.30355421716177566	0.07427827169240282	0.3352724744923597	0.13007167298875855	0.16491258358850325	0.359814321992271	-0.24271428363430575	0.2233914369785624	0.11888598799841975	-0.10216080368439709	0.2023212104047559	0.19171495488040724	0.1804954732519576	-0.060489001704376176
4930471C04Rik	0.03708785430669337	0.16554297129502626	0.13540450733280512	0.11600210568818536	0.00150709607206234	0.13800590028038878	-0.012896945765443603	0.08517299996178687	0.03225819831473221	-0.08160013765479905	0.37586503999875237	0.06715999909725322	-0.2027945351673555	0.22708422785960977	0.0925038176966527	0.2955597969185101
4930471G24Rik	0.020089874455418488	0.23367992469660173	-0.2450559373599443	0.2947073669661124	0.19683375408170856	0.22496008315231905	0.1573407478853811	0.16645140946806458	0.10860269422068364	-0.11140617675411807	0.042209837090926294	0.10825086985972736	-0.021819341487707734	0.06666748886665418	0.014081452984707685	0.22949048329340163
4930471M09Rik	0.35065248918820147	0.1526840347948108	0.0522318143013684	0.1295945079001336	-0.14195985235894867	-0.1697381910999647	0.2841251717258032	0.29030665718832244	-0.01720329526295359	0.06041958677848276	0.3140645681797363	0.08274648310927377	-0.15029004256976858	0.007733557082339384	0.19521055590762015	0.3400281094355603	-0.18709699731483798
4930473A02Rik	-0.0043774945590385715	0.14103636940519415	-0.029395424674381644	0.2861103745651022	-0.08192348543507032	-0.06735857794271947	-0.13168088078546739	0.01698634333215347	-0.06571470114852855	-0.2047139467681617	-0.003843764487594048	0.05677856451940441	0.060731846382068674	0.23277081235158048	0.0034108584778087987	0.21641119303737058	0.20030804852000844
4930473O22Rik	0.20829578276758534	0.25151679203436816	0.09115643816096437	-0.06465167677175417	0.07845149735626111	-0.08325682759489203	0.13642221116957848	0.08303795577266117	0.07877500013503916	-0.06973141229760972	0.3501487394057446	-0.0738007135999845	-0.2207228495541467	0.10192400751062473	0.247450016977329	0.12436458928945875	-0.10294036767166377
4930474H20Rik	0.21607799531698726	0.2858904990429109	0.22585125754226118	0.20294125107513736	0.25345372914358577	0.13361247421139716	0.30651498447128134	0.2006616616856237	0.17013961817329573	-0.042350170920179335	0.12824262556157515	-0.12773527592518596	-0.15678790200593892	0.062363275160526976	0.19975247468001706	0.17253425879219322	0.022011411448804474
4930474N05Rik	0.2687957440817892	0.27337530445695735	0.15865145558404395	0.3402970197437682	0.16836799186310883	0.03824460367654738	0.12271276893001037	0.09940732971569183	0.25656004578051755	-0.02216244191156566	0.28095001220464977	0.0682144278087135	-0.12826773198834002	0.1602745713927812	0.19664356999612148	0.20477111378720367	-0.024598054636706234
4930474N09Rik	0.13415803656039002	0.25391810387739205	-0.06658886996656799	0.19256400863749995	0.11702488165067142	0.0031624686469167804	0.3083203045940306	0.012530908670803325	-0.014713581723992149	0.00042396655234063765	0.06449033877043131	-0.0356105781923757	0.023521066576990043	0.15352097775810805	0.1958640579347155	0.30035111555829597	-0.06445959876050089
4930477N07Rik	0.1098021551892175	0.20287627709875114	0.04389044049857459	0.36943484264071835	0.28386048759919286	0.12378992268762522	0.13449195168428815	0.11835479273837732	0.1645615883171173	-0.07272901692979127	0.24515319386654286	0.1164600856230969	-0.17022112368336584	0.19174299328028457	0.09778464243463214	0.310329589479527	-0.1927176313446115
4930478P22Rik	0.28819269845530837	0.16808026164223264	0.04709087622029016	0.20518358995691147	0.07139793869576329	0.045931187138327535	0.1354463484137074	-0.08498809567334667	0.11807990698346765	-0.003078781975784494	0.425185795684613	0.16319291395158586	-0.11087194089504267	-0.1385805441034202	0.08252870221474577	0.20534125334711087	0.00496882072789468
4930479D17Rik	-0.06173077975384949	0.06408676191419199	-0.02054110683681344	-0.08164549388759368	-0.04584529130087535	0.12111860926288912	0.1913118591695717	0.37455800380809656	-0.04235808659660669	-0.11647983805904648	-0.010776134875042523	0.14631094623527918	-0.21549787073322849	0.1593013566311394	-0.04839933340596063	-0.13761398473296071	-0.04693763204636144
4930480E11Rik	0.08462978980956702	0.15783348630190755	0.07810918792931242	0.05538390993574568	0.08798345593854841	0.11595203890809144	0.1777227471413877	0.09447398992718144	-0.05080666234570322	-0.09959947899170642	0.06522499531234523	0.0607133905828912	-0.18093402342673676	-0.1851225413408924	0.06268800188356939	-0.031611063867040844	-0.2181219371566208
4930480K15Rik	-0.09731818922455195	0.19471524838826312	0.18939350848377048	-0.007389008649623542	-0.016478069121404388	-0.026087149095605312	0.26029303234817264	0.12147733261799794	0.011149786935802061	-0.016948649962989705	0.3191280022676427	-0.06750461546571397	-0.1755953290598574	0.138172886537797	0.1310997713791062	0.1781314485384842	-0.12759273938127966
	0.06079853554220238	0.37115439022768687	-0.15454987734827846	-0.09418300422471494	-0.029306146644865746	-0.15278204475990925	0.030358735414073055	-0.08236527358961646	0.28375858511678015	0.13683353096702322	0.21220480925849408	0.10320921892585128	-0.016428772232241883	0.3652447385756554	0.05330598713485435	-0.11237571836843353	0.03355372301760824
4930480M12Rik	0.17023613305057278	0.12534625351995965	0.22162557025347093	-0.031884291351997815	0.07547401399690218	-0.019970820122091292	0.24083273038428923	0.059490392202284734	0.27626471197378477	0.02306220119552159	0.09286591477372312	0.12523691588378896	-0.2291713555464318	-0.06241894615561308	0.29086203699496294	-0.06451455260829272	0.3635959719373529
4930481A15Rik	0.08840107067836227	0.1564005596066293	-0.13379731054987337	-0.2436314797211533	-0.08675992462067135	0.12965015652238368	0.028940102918088333	0.17142621298432942	-0.013869917338951447	0.07899358121990897	-0.3592831938026588	0.03721337658414476	0.04473439813639774	0.13034451268222846	0.08388539319941893	-0.41766489969913434	-0.026221862176490043
4930483J18Rik	0.02792613106441026	0.2384465849698791	0.06924504599799698	0.06632356380402343	0.11590872865734343	-0.07181860063232513	0.25475011003719644	0.2766356505988224	0.2534822257727709	0.061453754978952564	0.08488157994638931	0.07148232343143261	-0.1379862680649327	0.022568194491281522	0.14298325270408174	0.11361606737930963	-0.14908315676654157
4930483K19Rik	-0.1354233272348932	0.011093573522057573	0.042363006844287204	0.27666363079597506	0.13536111733964198	0.2492075180583664	0.23353356904509684	0.05456482666287662	0.2754365951815165	0.11496393578976621	-0.037610433151301	-0.06613134737701165	0.0844078820334454	-0.10855300285956757	-0.016511177965835885	0.1342655689855207	-0.03270767119972698
4930483O08Rik	0.2784629061059928	0.14911087506838283	0.33045359489503573	0.1608337836697704	-0.20251065219740527	-0.03298132203515348	0.1062847729715051	0.13286146270921126	0.1003345096031289	-0.001976130220248157	0.30435314399322555	-0.18969433295089383	-0.10987517348123615	0.18003158552965567	0.28292834331543776	0.30947342988513943	-0.2205643931228342
4930484H19Rik	0.023306105291177583	0.2554635058642798	0.12957966780847943	0.40717429878347106	0.2533463789829998	0.04558936221819982	0.2511812011494125	0.15254210526943288	0.12897114755451938	0.04744877097901945	0.35318041069142864	0.13310118246158206	-0.1457032678070184	0.1598589822293676	0.03434321999438631	0.23885688683664488	-0.019313500081019737
4930486F22Rik	0.3715588955529007	0.2871687270819883	0.03537219508419208	0.11846679794058176	0.01798144805857718	0.1344208202254431	0.10910548814099187	0.0034430437360298202	-0.07680991431274144	0.12620107879290152	0.12224062275778477	0.031051416874522498	-0.2658738912787986	-0.06546347583115816	0.13215744881685643	-0.06687965404037055	-0.0014167522096887207
4930486I03Rik	0.17927955006209498	0.2117864947482441	0.050216158714658995	-0.02741397670846963	-0.08480962387101318	-0.014849041428912529	0.10217971195962386	-0.08597905047701514	0.2616915273053142	0.13182667564137474	0.26124631525914627	-0.059610470277677005	-0.08479500861530831	-0.06378211917232343	-0.06580985264043462	0.19466656022235548	-0.02349087444830143
4930486L24Rik	0.19698708419524835	0.10963716545596994	0.04936002733480385	-0.04643018852436807	0.23476597272430727	-0.09297163062814856	0.10311295186052072	-0.14110594977499008	0.10379333799467423	-0.023277712612956112	0.1304514680571953	-0.24462093179615949	-0.10205206509666548	-0.07084223371117859	0.08908820271978224	0.019389521720578545	-0.013070360558982226
4930487D11Rik	0.1919558876632985	0.23031946015115465	0.04773532156626239	-0.07848006782378303	-0.06710682889081146	-0.008604090629861005	0.2671799465745967	-0.13930216295937042	0.07300657337494962	-0.13220148515539756	0.3250650676870919	-0.05855366075421194	-0.19634572383253432	0.06071122542669453	0.13682150238658616	0.2610528584370542	0.0
4930488B22Rik	0.3385967586574004	0.2269816388593313	0.16176642650692843	0.12211741632502876	0.019405856315518125	0.117601981847138	-0.002681770598957525	-0.10537971565848647	0.253836634591763	-0.06641529764054352	0.21388851281510443	0.0827366313644752	0.01307347885827066	-0.06245752489029031	0.16647536013387007	0.3229478506025516
4930500F04Rik	0.29315364459095744	0.15138133537623527	-0.03419765316741669	0.16596334826598205	0.06220021263573819	0.1962788474102403	0.275907593569937	0.08043922297530912	0.21285432354523387	-0.037894606686863945	0.1312625141616156	0.07775948409869368	-0.11727447487129262	0.07809945562788297	0.11145361819878455	0.15484988276096429	0.03934721470090489
4930500L23Rik	-0.07737780548941706	0.08486293571493411	0.1264521755716665	0.12737627379188757	0.22812546473852505	-0.06480222302503334	0.3751974978473519	0.10273711584578384	0.17136625527163493	-0.17247146998509427	0.27135969313448094	0.22132261792821595	-0.13708149010421267	0.27944625974206216	-0.28485333127106965	0.15168674200299903
4930502A04Rik	0.010416815756230675	0.02149495007211325	0.06432703500487832	-0.01991747149039392	0.20957390835434603	-0.14669170290022648	0.33603585329982477	0.2291090467982858	0.0026437135259327342	0.011113165418770464	0.41625819279551	-0.09195426950455515	-0.23428871491330802	0.11980969624610575	0.20247825588311744	0.37853827816975727	-0.17832029528145393
4930502E09Rik	-0.0031818541672955516	0.29094813435399647	-0.0453793492470513	0.05309284162436757	0.14896609683785483	-0.0028027515557261904	0.08403395463857076	0.17848928521678495	0.12521240293837935	-0.14404207069811759	0.10568632638946712	-0.06054725081828637	-0.15999647023402389	0.23950657045046142	-0.16699138139321662	0.22334528407282486	0.046510519316091896
Ct55	0.35219274980421716	0.4098834741608221	-0.07526398154761685	0.7167340821686	0.11643198417159388	0.46109277778102953	0.10888541555101938	0.24891848860707005	0.07517341938956557	0.07662345034837313	0.4603390091829698	-0.11327234792523262	-0.07677205458403154	0.1237923126403474	0.10768883706812063	0.36768622897632147	-0.12232033909151242
Samd13	0.13196803287820244	0.23954483549051858	0.04302426263212753	0.06519049886015381	-0.1516272263016356	0.022372093626389394	0.1730547824021705	-0.12929476403399415	-0.08798870420156442	0.15186509840041928	0.22358365952756676	-0.09287238792571584	-0.03581133456679856	0.21539182740823937	0.16292939973100506	0.15985816272419248	0.15008004590516383
4930503E14Rik	0.27724132207244284	0.10701292576710328	0.17698157610673948	0.3602571310217618	0.056895974306137596	0.07397637850406165	0.15398254246502277	0.19123755332005005	0.25180413467289753	0.013387288072032374	0.3432704926394578	-0.05845497215641271	-0.24366928440878569	-0.03300909021604471	0.2369639016897379	0.2747928989338462	-0.13215642190270807
4930503E24Rik	-0.04399876049171109	0.22647812538823758	0.20097529829741273	0.3252098024071664	0.03445804558460345	-0.10196976143189	0.06911148104664219	0.21849675257449186	0.08003938486483307	0.08976348284196066	0.2785641395631837	-0.03729430569103295	-0.23462425341547744	0.2931127971057518	0.1568250671231808	0.2577497922435707	0.04788111893119861
4930503F20Rik	0.2948167986569354	0.19401002129288936	0.13673438503370933	0.3154052025866198	0.1736353502947253	-0.00849205181784305	0.13145980695330395	0.21042931508792612	-0.009740133755013706	0.02526448945112334	0.19301722479470035	0.24229093467182944	-0.10112071451937138	0.3780099771706561	0.14893109645031094	0.17021220067899978	-0.15217206688611123
4930503L19Rik	0.0475849871510304	-0.06865992229668783	-0.4110386326223162	0.14593002158007087	-0.058826833162680725	-0.050984569992913537	-0.12151600637034851	0.2001832391985259	-0.34107735953410434	-0.0121429568089268	0.22094393417840127	-0.11589620508023969	-0.1094013154831131	0.32569225399368246	-0.07350031254293538	-0.16306989528972107	-0.20071955711856618
4930503O07Rik	-0.025880431666474007	0.20159284458936724	0.3228137970526693	0.002219595783510471	0.1466651985037491	0.12315365339311628	0.19786695818492628	0.25169188688672306	0.21222179336778968	0.04657760057116075	0.22947576206670295	-0.11248791338281411	-0.10492437561505033	0.1618764540414661	0.004746567056754701	-0.032175940713431155	-0.14920976681130751
4930504C09Rik	0.10937800743997657	0.0993027693889766	0.040966880448658025	0.1788460011506027	-0.15805096479701009	0.18386261079406252	0.11215606161841805	0.07426426834765423	0.19820003668666353	0.006696503223723367	0.18048081137867084	0.14586383151678078	-0.22919375474467352	0.13872749157962425	0.1578715921071828	0.1305777613837854	-0.15946004877423658
Lypd9	0.35043027335365196	-0.08654031538680829	0.2410769626392538	0.16064295478674934	0.11897033399616123	-0.11630023626654817	0.2044536458501022	-0.12020882117213247	0.20879310782968016	0.28421378827172117	0.2340371897852418	0.24864703673852315	-0.1681424945958119	-0.3455204108635017	0.12495861524024328	0.29573618755086734	0.15008004590516383
4930505A04Rik	0.0879957471080809	0.13651523612896133	0.10641967754191306	0.13859275792520695	0.18806565262730093	-0.036993854658157806	0.2557534156918246	0.18943675141080715	0.20651617253300633	0.016948649962989705	0.35340876128388293	-0.09567575408142441	-0.19860155684627026	0.041245637772476716	0.1423619080808597	0.43830584339396544	-0.1074177813494918
4930505G20Rik	0.2571580090272447	0.21855367746314916	0.14809104892397648	0.3239990764937045	0.004878810090907245	0.12517544722051543	0.21949594816853005	0.12655520299049244	0.009541084889786361	-0.07731027119183194	0.28670266724351023	-0.12439781217249297	-0.0554204403964437	-0.07562793561577867	-0.07627090082087895	0.23597728266034432	-0.21858167445046972
4930505K13Rik	0.38310201680295286	-0.021741369988869882	0.211845002322302	0.015315799052825521	0.007645280674846646	-0.07865105337239053	0.088886460550633	0.09146986075919525	0.004541498359422858	0.14756274328168986	0.01944465278588383	-0.08062773635903119	-0.20057426593888933	0.2431461261509628	0.30462921863551057	0.14067916221370183	-0.11604488553904885
4930505K14Rik	0.21348197691369106	0.06725006034708071	-0.10337466667302307	0.19897799546738057	0.07626549135848824	0.21784779007302688	0.04038827225204577	0.00021241038832344621	0.08586026292426713	0.16843249204880703	0.1994567746928752	0.05066286959233949	-0.13455090181597748	0.1479236090542597	0.23261325553647144	0.1408595699485502	0.0
4930506C21Rik	-0.10866724919242973	0.24889221832549335	-0.14709192365510163	-0.13893602172192573	-0.08040954438137393	-0.05411746023658583	0.1909074016025155	0.16803545914713314	0.07019250984795318	0.00600711644257863	-0.14896400485883352	-0.07137030637857558	-0.13543191134681556	0.12324534878289999	0.0036022737531821052	-0.1938562731196017	-0.12971220307578538
4930507D05Rik	-0.0951699743020608	0.11912391548446878	-0.05443647858046009	0.33422398996850483	0.11658783817713246	-0.05759964597270244	-0.15095022225327637	0.08350669041583447	0.15259722334772458	0.0672031476276294	0.07849913833581175	0.0545437776125264	-0.03622311047644239	0.04324421359183787	0.07648342548566348	0.17971027702807468	-0.10152121320434737
4930507D10Rik	0.22151776313921745	0.18142220904204687	0.10524822340873458	0.3557971935300772	0.33871225094053076	-0.066900671692264	0.008731783545045783	0.20398623052478312	-0.011654185489566812	-0.06606811550418006	0.17498397100050722	-0.0432051934077485	-0.03472041576461693	0.167702050011038	0.12897972452805717	0.14515400991921512	0.010654789481908148
4930509E16Rik	0.18608405111616744	0.14586402019168	0.011877458604043	0.06076504312397643	0.21355835601297274	-0.19372833439530787	0.4415140344143678	0.09405984590789104	0.12678330517842634	-0.005835484544219239	0.17184001867992288	0.08996383785486198	-0.08990132689626816	0.3969075098031151	0.02976218616368515	0.289801116527172	0.16778307885395066
4930509J09Rik	0.19467691080613206	0.29942929282846836	0.2616096710307954	0.1529781302661643	0.22144805685820218	0.049026137378195195	0.12978156824715878	0.18476857062316324	0.13210904691907344	0.06393288213887256	0.11803257931243986	-0.0629594246421332	-0.28469058957551135	-0.03825552953010206	0.31337101881404467	0.10142644526953928	-0.2735008953623666
4930509K18Rik	0.25407730147899904	0.16218916872594547	0.21739646231865417	0.2801776341736338	0.14730762011371584	-0.15368947840028277	0.16460659380060594	-0.04848068192232539	-0.008429874199811243	-0.026796602078940475	0.34470601288648434	-0.005637131303054142	-0.05847528984651505	0.05199758728460768	0.2986622064011547	0.25802224274253155	-0.09004923991251923
4930511A02Rik	0.12552870971613386	0.22394935592864973	0.19843485291292623	-0.043339777043735574	0.10924744041266646	-0.08814744774605654	0.24046415276390354	0.13356748091424084	-0.13366333926304294	0.07534640337977196	0.15446047323046214	-0.006068131704913227	-0.18898529838772618	0.040104590478673215	0.16218852606818618	0.07549869826642144	-0.2527875551973458
4930511E03Rik	0.15726871553002214	0.17308990543809558	0.13057800221465207	-0.2336768296163087	0.17757952983228095	-0.029321537009923244	0.16034899869464492	0.06378306193497271	0.036820415919150105	-0.08862831320104332	0.042571504796560494	0.012246496522422325	-0.04788963519814293	-0.006010761717933823	0.08327383899643315	0.02770411385397974	-0.17132632743786652
4930511M06Rik	0.2182262102394784	0.14111299878275738	0.20204076658034772	-0.07633328679533843	0.15373927295542306	-0.12943557499884445	-0.05431773835064753	0.3350846578449698	-0.06364069806629379	-0.0599853484766066	-0.5043309103156418	-0.23231053837504806	-0.08665514056878396	0.390936950782749	0.10370542742641134	0.07477209786244271	-0.045892737092250294
4930512J16Rik	0.3670469045768937	0.2771301439575575	0.03743071809185073	0.11491736746646082	0.3326161031041584	-0.0006920586294982895	0.17963587455175486	0.22625633716687227	0.25644509952344746	0.06726551635624689	0.12640908494106465	0.17048787678928717	0.024461122090941857	-0.14247750526710615	0.17397996969644158	0.1455553835207784	-0.10995639832099971
4930512M02Rik	0.1642776430350308	0.1974355912917591	0.0485958256372962	0.25163398652222035	0.2184912673952636	-0.0019776989772088993	0.33932442313818195	0.2022287166526199	-0.011839238833524853	0.08701737246821044	0.17906463594600824	0.0267429683863033	-0.1878741703087921	0.056029505027035964	0.14799980037009883	0.060032706522603604	-0.2080360533071639
4930513D17Rik	-0.07782369428289757	0.1967076122049081	0.1607875466597088	-0.057816591108184504	0.052051817302769594	-0.059547957407297375	0.20057151456379085	0.04577648354810168	0.11781766800352403	-0.01149933719007909	0.16532111690519471	-0.08963027243872121	-0.2455486536133074	0.12738443389368495	0.2849584063156695	0.18635005379005484	-0.06714873619192249
4930513N10Rik	0.12958194541894735	0.11490575165611987	0.22462673037191902	0.1323711016096791	0.08328437867889371	0.22174854642540762	0.35667693774000103	-0.12677258099771896	0.03643726903133377	-0.0890769552485231	0.3143909255418905	-0.06266238526721701	-0.1310631400130473	0.018834968693171823	-0.05713710427607749	0.35939197959004354	0.04932615764865945
4930513O06Rik	-0.06366147151852884	0.19758885004688564	-0.14601781671725686	0.1595626118676125	0.24115780395601488	-0.06493759758344066	0.044148886396254056	0.3435637638844531	-0.061171904155831645	-0.07591068821813637	0.2553607419651626	0.015525611817172245	-0.13792768196401606	0.11054976376486965	0.17084914076414706	0.19880025512864694	-0.30449119170846184
4930515B02Rik	0.03841984759820145	0.16092050296924587	0.05012757219160767	0.018514218477006582	0.1231618981580451	0.019854304699484168	0.17828966145804323		-0.019374924014228422	0.012639490474374477	0.06151885134759056	-0.06880289461359383	0.057971443032334175	-0.04399342880070248	0.0611890341493318	0.09207076818862119
4930515G01Rik	0.15144988690070565	0.16634843987639686	-0.09837662105065688	0.26188972877065364	-0.13271592798543694	-0.12455375052048565	-0.07820135386612985	-0.37084042092020736	-0.0491522288484965	0.23387978044018856	0.07908726742870395	0.07722824936531235	-0.08997900399385284	-0.3153166938403047	0.06208055595388701	0.15476870518784186	-0.11021558359506918
4930515L19Rik	0.06720617089004426	0.04394072040374167	0.13237383854289408	0.10047147588504754	0.1986118480822818	-0.20281976374529476	0.11720090145746515	0.03423206898317324	-0.008607391089303792	-0.12596179333179752	0.14056358514539444	0.07401375306194986	-0.251412169556823	0.09090753847131174	0.13156811865571286	0.1940476465279885	-0.12727020192169025
4930517E11Rik	-0.07178280429682694	0.05865978852468139	0.2290309865081741	0.23128989905826827	0.07227245654880647	-0.04460046502941859	0.15076811619525798	-0.0916290686257639	0.19371906647994064	0.0967810023843879	0.12872984840527235	-0.03216181623915885	-0.1950316197414956	0.13429675531474222	0.2536131381043965	0.036735984806491144	-0.03047683499013288
4930518J21Rik	-0.04706459016812617	0.16146775641811623	0.18672441667874795	-0.062481966467645506	0.22999657250249045	-0.37720262090615825	0.152824275760646	0.008316663345950295	0.1805923923823578	0.029290945127411178	0.30916054242373237	0.17920541621546787	-0.22864560824603153	0.12213655590683549	0.05666048449597668	0.18123094078736904	-0.010947630711231022
4930518P08Rik	-0.06904977934700864	0.14879859606943438	0.24687072628478665	0.377652624189168	0.22263386878555466	0.028656591932887686	0.11542929518748873	0.08042664754824909	0.044177864134917	0.06946293846348396	0.37994271225785037	0.028765405092259156	-0.1345257819226322	0.2604591241576413	0.0732364362866071	0.11639218122888918	-0.010947630711231022
4930519D14Rik	0.21263274496959578	0.16394855329661115	0.22558775508134524	0.1510711723743922	0.09601398362813347	0.13536183615387443	0.3848020343896069	0.08141208255544284	0.06708902005664083	0.04556826901441789	0.2530182485639034	-0.003709275389002916	-0.2619262692832108	0.024683572639364795	0.16272671980247266	0.04126607534794365	-0.007077742136033397
4930519F16Rik	-0.05228674056629405	0.04854471068633007	0.1357029872142604	0.3276993949352832	-0.026925328750256446	-0.07700828890013414	0.15244706247426762	0.0443830472768915	0.03132285505160889	0.0470271401504727	0.2324557380154079	0.1386864145158091	-0.24679007232317904	0.1692053187666128	0.048332410498914326	0.14410490635564857	-0.20687869000642867
4930519F24Rik	-0.07421474571851504	0.2601567368272937	0.0008062894107465546	0.2855417372802701	0.15024728475618918	0.29256260447611077	0.09852715251136224	0.14058725560227017	-0.008927322486120683	-0.01343019604662222	0.27329744095378944	-0.013193934347148342	-0.2573925566545932	0.13414407970745648	0.0013059153275013834	0.16824353216335255	-0.12785726014438728
4930519G04Rik	0.29941252136683266	0.15850786748961912	0.4367160113791617	0.43035504274276626	0.1190092173455109	-0.0672632619531157	0.1545735665327091	0.2270888266424541	0.1534237104365646	-0.15871659800784538	0.31321452117345167	-0.02425967288678814	-0.12873043641231668	-0.04553204850522703	0.10143889352738686	0.2826764680437566	0.1909443329267589
4930519H02Rik	0.2037567039199266	0.21015606796726155	0.13911586523810737	0.14208011148916977	0.04227200297226491	-0.04507863864355502	0.09202666792931326	-0.05136008916839374	0.08214669274782294	0.1314700341432923	0.26984448464471916	0.14908402877947924	-0.2983499212361523	0.11465854516711486	0.09694101022539217	-0.00953688736072863	-0.0619205746436583
4930519K11Rik	0.11300421139444017	0.19293474801573166	0.025003341032310635	0.12884017339246323	0.12771074439599334	-0.02597857231730479	0.23755430927449286	0.2622500062379219	-0.02344501972021732	-0.12065429979477865	0.07722028833592154	0.08910064195708128	-0.16309642278342934	-0.0005184571412319859	0.1305149041783986	0.24411902244634037	-0.18829924823317357
4930520O04Rik	0.22329275486799527	0.3058278458550013	0.011529334652096228	0.2239367193844133	0.2961937485937163	-0.08263710852418372	0.07476536611355947	0.09134066163709063	0.05816169757052015	0.14820414423333275	0.22536788953204723	-0.07039059025322962	-0.05511023005409733	0.26856088737527695	-0.163443591035337	0.3131580199515302	0.065757327108197
4930520P13Rik	0.11048148202124354	0.10460288424068678	0.10438722681671285	0.2897100522867844	0.10751409958727247	-0.05799166972185852	0.15769879993529032	0.450469220084727	0.1655206679498107	-0.013077416769874312	0.03828336088843744	0.08868746435336539	-0.0023047900613179517	0.11717200237791109	0.09064786181748437	0.10634420645017156	-0.036081997248356694
4930521E06Rik	0.18835386310974297	0.1898492829129956	-0.031213482283558438	0.17882280090309757	-0.07188166752839688	0.20706131115295587	0.05377486752599688	0.0034597191747505565	-0.07456038436905943	0.017764280641603455	0.04924369975615771	-0.18324582535328976	-0.17612007905478141	0.0994423257765903	0.23480767011787232	-0.22565798496507322	0.01182933320432322
4930521O17Rik	-0.09965060084259468	-0.053010291448417846	0.1995448956711742	0.003218381463315873	0.015407523028138593	-0.1448680844065633	0.25007608760832983	-0.004951085957017195	0.049078544578842566	0.1834273955493053	0.0688328660119134	0.2772152925112303	-0.07260088693151548	0.1514506212923015	0.014214582486228972	0.1346461388510468
4930522H14Rik	0.20907011203707584	0.21709102663673727	0.08285482518685712	0.06747484414061962	0.3573023306826859	-0.14694174311871067	0.1301968932998358	0.2328164587682753	0.007969455266579837	0.05260517684715285	0.23478107961915753	-0.014189450297614328	-0.05777743664696807	0.34815800775206923	0.14165132099355726	0.29958141212874956	-0.10268867973114626
4930522L14Rik	0.5373374571219846	0.2296965592458948	-0.08515848211611146	0.2498102280620913	0.2081465847353495	0.12995057065533855	0.009930427471893056	0.22254504615016227	0.22506048190331712	-0.003046466195879162	0.06084751707719635	-0.041661560299238926	-0.038226749170472134	0.2732936633081626	0.06062434538212917	0.12582889407501271	-0.002618453524475018
4930522O17Rik	0.13928669377816477	0.06351792858638936	0.09350017396897085	-0.014875487933796684	0.0019892823622078204	-0.01712125471801481	0.034785324111364424	0.23038054648733813	0.05549024597764543	0.07423524652101354	0.27057159219772353	-0.12528407841609	-0.09010537333016502	0.051296759503070596	-0.019196240840139624	0.3133074381902224	-0.11604488553904885
4930523C07Rik	0.18819173368163045	0.1492740274932454	-0.6384656879071814	-0.3968129490069084	0.10581106533856358	0.053988711322462316	-0.10530306355909452	0.2621610688303165	0.22697621634239878	-0.1926997138830045	0.09210529998574417	-0.0012549965710195448	0.34121924438119056	0.38330655693177	-0.24621455061958275	-0.3023882270004412	-0.02158690126804336
4930523O13Rik	0.20326977049609662	0.30441020237008076	0.1428273479154696	0.040728392609115545	-0.0853083370139373	-0.10836452100596695	0.21777477543337048	0.22477028620928674	0.3034140204617583	-0.07676236654123691	0.15542853525808556	-0.0733580098686811	-0.14491069725368072	0.10002828595794021	0.22035501842245392	0.05143797512023155	-0.14096892396172364
4930524B15Rik	0.07182478451525755	0.25942945125066424	0.23383695135077937	0.04624631946842723	0.27456237575474435	0.021115363949637884	0.30556252817063073	0.011585392884337702	0.15352988402666273	-0.03709473578421783	0.1834096611364225	-0.0008033639136822696	-0.12293653318100936	0.15043963432922494	0.11344658681819891	0.11905460814146682	-0.0024471174530986987
4930524B17Rik	0.16436202099851543	0.25203402280558734	0.15623663434306267	-0.10299190472510772	0.1929297086051895	-0.11932128264614206	0.2368095501165057	0.10283036999285745	0.09210851183104773	-0.046683876353753914	0.2026353150397517	0.016031392655594487	-0.1665437672584712	0.11719518483527412	0.10163366884792437	0.22123802023219852	-0.14799655756822755
4930524C18Rik	0.14462236520905128	0.20835527759452477	0.26365347670513034	0.14021743186378355	0.21009538129790595	-0.007261540067410156	0.25900923806914095	0.08704192039736096	0.19590673746651527	0.0005148956950781682	0.3011770521400878	-0.06166138129192438	-0.15278228860006787	0.26261768824757925	-0.015901439576046256	0.27881797306708145	-0.0807842364985569
Samt2b	0.1471847709065109	0.1740151374926518	-0.1733358339058119	0.20918449519489649	0.10880458530768326	0.1293243157270515	0.05804298888079402	0.22905236266585743	0.06025741477804114	0.06690809381890632	0.021369805109398676	-0.02167741078679388	-0.3946206120589543	-0.058569883994680716	-0.0028787358480121305	0.12454423176781289	-0.2671221893540369
4930524O08Rik	0.21450155736723642	0.22100333692682575	0.11934225115462302	0.2965103872063221	4.291713571781857e-05	-0.07304588178865043	0.25526745495116704	0.19172985195717987	0.31179039256301855	-0.0026818056524159804	0.33380271301577624	0.04002126724142615	-0.19468046713975476	0.003743536025120889	0.1971175977715692	0.1916581240891468	-0.10981983804580919
4930525C09Rik	0.17157244172930014	0.20703792047857172	-0.005818936205285195	0.4191393555553048	0.142893936422729	-0.09669785921715099	0.15701133852108015	-0.08775898384583287	0.06809950235644412	0.06330287174571862	0.41066552667406364	-0.004951073917126556	-0.31752508399061163	0.06749092079684615	0.055473238498473985	-0.04460613508575018	-0.10640612513677414
4930525G20Rik	0.022454925793586746	0.25590380637253235	-0.06886447459080124	-0.13983708918831253	0.062089164464734774	-0.04982582976580187	0.31553350909391614	0.12708086767353874	0.10199370153670925	-0.005020661685427899	-0.013815794997861626	-0.11638497625093222	-0.09752371841943068	0.15918890533077398	-0.05300850413957059	-0.06973168971361655	0.09607806807080015
4930526L06Rik	0.22088553228888036	0.16117381012182605	0.22395758058475637	0.21738407518668412	-0.025619126116129674	0.04105161743354304	0.06658606717081965	-0.04001063840392754	0.0007665860310878609	0.10533907761807525	0.25700683546258907	0.12963716876040518	-0.09454903867701794	0.10953399988553751	0.02408014506841409	0.1740698194187142	-0.21523297807117953
4930528D03Rik	0.2089474921878848	0.1394377827868778	0.10308494173751195	0.10225901967683361	0.18610403778487153	0.04582777262534017	0.1410632969070132	0.16703500709762373	0.16208350035648902	-0.021284172615147336	0.2854522920844405	0.05544762529667739	-0.1456359101373208	0.16912829369588292	0.17589009222676086	0.2984471955135134	-0.008920273963561902
4930528G23Rik	0.17680214135672453	0.21820215261140466	0.252112035401405	0.3601168487018521	0.013302607884467084	0.27072182839291137	0.18024427211631935	0.44711878663560994	0.11659159796251174	0.017420637683478027	0.2985660048488071	-0.043331864485116924	-0.19745771421541544	0.08349932584236161	0.13414798294489202	0.25272761906854563	-0.14653933235099903
4930528H21Rik	0.07091969024580061	0.2830278887360383	0.1956036774425613	0.22138829538459517	-0.0038488289181846957	-0.124017337294167	0.011271709694256659	0.20325916598352392	0.21885350232069245	0.1980619607324334	0.27097927035603253	-0.13036864924230873	-0.09462830249464559	-0.05827010771903499	0.3611666582379658	0.10746199302868058	-0.18403374736729494
4930528P14Rik	-0.014006753124618907	0.0834126672138869	0.18031199483090196	0.1377668154816367	0.13585444310407357	0.037318636357802144	0.21056623810130964	-0.03497973252623477	0.1079327899036617	0.05406404798320767	0.27145139131222473	-0.14281338496305576	-0.07520168661007402	0.018856705052615882	0.14396893550229908	0.19122112504334446	-0.05621030671557842
4930529C04Rik	0.2626752347918321	0.15984888159697636	0.08784098506066967	0.4599086127511909	0.11641181976007287	-0.025172668503387185	0.2226279294037663	0.22004060438666362	0.27066011998111944	0.029434870568635287	0.3743386465918677	-0.004934496779101255	-0.1909892393755705	-0.030173148108555883	0.035018240543014764	0.304708990464649	-0.264674519836896
4930529K09Rik	0.2596097467652042	0.21728260008064545	0.16071550213675767	0.055760103125033066	0.004076257586035499	-0.23129571383697353	0.2700938995430951	0.1671069314138712	0.2342987873279368	0.03496999929072559	0.21176966610895512	-0.13007802993477935	-0.10845546217196018	0.23038001130073807	0.09414107410500515	0.1799712005265368	-0.1333107124941106
4930529N20Rik	0.14869211213913713	0.24923705052452805	0.25970271468455275	0.5246715064596903	0.026134947447326917	0.07709914587337104	0.14271403565067778	0.2686671158759155	0.08673920941759145	0.019761302202481564	0.3487336305107369	0.19341018077870745	-0.1292246138255532	-0.017982318930722038	0.11083790769058385	0.16583758662177023	-0.15217206688611123
4930532I03Rik	0.040978212955444404	0.2600801074497304	-0.10442177618743123	0.08718332081655229	0.2776205211381023	0.08312145605563749	0.3173639921957996	-0.009949416056223239	-0.005517315184555271	-0.024200097668673908	0.27749630379000023	-0.03129803689828959	-0.15566242215875153	0.31414144980741526	0.004560586054598281	0.10436183203109123	-0.08371356014274309
4930532M18Rik	0.026954560780274413	0.3229415092385144	0.29301092394903977	0.3071461794863049	0.09275099826349371	-0.34782742640429776	0.27138715145971765	0.294774829493008	-0.06636104096978979	0.08096734805104196	0.2337199391393878	-0.14647030683332263	-0.06953341350415873	0.1228481296824059	0.20452938585131955	0.09620983977455183	-0.22733862445685413
4930533B01Rik	0.002594070849800635	0.20360425618560216	0.29808578455874696	0.07496663217472258	0.24904813857050118	0.3012724590490346	0.10744338086655943	0.46506738783860424	0.19908312290936936	-0.01870787692117345	0.39779336253685565	-0.03816378910491996	-0.15536443055713317	0.03158403530721653	0.27615782525351124	-0.11027252647899528	-0.22923026875187844
4930533N22Rik	0.240032618320615	0.09042266552465583	0.1704594373597605	0.24401765149246193	0.18845182439860955	-0.05935451627574452	0.31870614255201957	0.14925184052992646	0.2026080742772797	0.03303914043418246	0.3522121176226508	-0.04648225391129539	-0.20667068977040337	0.24268083873014445	0.19625849735796472	0.202015207173457	-0.1241382264325125
4930533P14Rik	-0.12535131884608297	0.17419261953825088	-0.04872157478873141	0.06946293846348396	0.23961029990043897	-0.10727265456943708	0.10770033342961927	0.12926865418655312	0.12514470675685727	-0.003003814683589342	0.097650768209551	0.16474003584870422	-0.0677994198844194	-0.01893558751045593	0.08544003410591731	0.12884326849203592
4930535L15Rik	0.00263365440635029	0.11075661280636186	0.1506868733024552	-0.003530590041398091	0.1764946061616151	0.13690328026562537	0.12413985870756754	-0.026115826622953104	0.1354870859261222	-0.012957404408462393	-0.2822624708176031	0.05701006688547172	-0.021643139444872797	0.125000608033855	0.12152244206093238	0.1794133688403458	-0.0011681311142759635
4930538E20Rik	0.12824437763701887	0.11398837159453998	0.03762507002744332	0.42879944854180646	0.12788154526272794	-0.08226547900479848	0.2783193635100879	0.1749526026556229	-0.024368142065119114	-0.010297913901563364	0.1994763224161871	0.15671013884250276	-0.0935645193982032	0.13720535500194014	-0.15696417110316124	-0.060471508608440694	0.1158074480111711
4930538L07Rik	0.2077967587854981	0.15590544000611198	0.21882927802356647	0.2901757532698798	0.05629670780366981	-0.1221837850759262	0.08743338222586193	0.06610349507188268	0.22866138288021304	-0.1392312618222669	0.35616199007280397	0.1092704593892306	-0.2611727180634813	0.015597511480209655	0.09978753576661709	0.13820781749512145	-0.15700190396459549
4930539C22Rik	0.15422561849205338	0.15446861179273544	0.26094653643357646	-0.016232793047683932	0.19990779174922896	0.06791261214187276	-0.08247446359221348	-0.011367762929305487	0.0888917721342295	0.09540791789035091	0.2965101189870438	-0.052086453616588965	-0.3537659703997677	0.37372871226923066	0.14320393155947544	0.2761907801443599	-0.009475665701246899
Bnip5	-0.002148214922491151	0.24410288222778914	0.15670109625823694	0.5536845041073903	-0.01785124154818809	0.18539843633786743	0.3168718282769916	0.19193563236228509	0.1158636188756607	0.07813542172811203	0.20687430567664192	0.18832271298368514	-0.07563435371586272	-0.3168062257115298	0.41786375536912423	0.07778183798008712	-0.012472610208926586
4930539J05Rik	0.04997639621569036	0.054483487447483304	-0.22939858916253572	-0.11842853761068968	0.21615215404279323	-0.07261438756566474	0.12566216176652076	-0.23626316343487724	0.02494286239684362	-0.3150117761687883	0.0854693669552752	-0.02140491474566287	-0.27846366449299875	0.1716214117893966	0.07210991469252537	0.16549944454131357	0.3565312355379502
4930539M17Rik	0.02336268732466067	0.09550556036251516	0.10086720900974167	0.34775366858084655	0.21609984548257943	-0.04164629526003603	-0.10732609374510561	0.31743734379396243	0.11113740287269508	-0.104689912566516	0.17880770565582396	-0.03097567348695413	-0.19121459089706902	-0.1940855734710808	0.05573187004570698	0.14655706862144227	-0.2671221893540369
4930540M03Rik	0.031759250610547594	0.2588398132124084	0.19981955351181685	-0.01162641519647271	0.12375288619142548	0.0878182678847526	0.07465848577160886	0.12354120151570706	0.03329852632989018	0.09635782791340468	0.29658186364862227	-0.03344651719864713	-0.11045248205824254	0.21598200504204476	0.08569361352613428	0.1666111563661661	-0.2172723872553292
4930543E12Rik	0.29122082066628924	0.25293923868280865	0.02641901773311014	0.27200343988210596	0.30695704917965655	-0.02076991832264994	0.1504475079627603	0.29017261921225496	0.2378055377790948	-0.1730626374130831	0.28247750634960844	-0.11375111192942275	-0.05017704208661974	-0.10964860660442428	0.0909353879165639	0.2217454356709684	-0.24156827501409464
4930543N07Rik	0.14150986909112725	0.16789496624111944	0.2621509735609643	0.24778812419093527	0.05978357005492128	-0.14260977209310244	0.25068000524444173	0.08462708404033653	0.16763954374624632	-0.08817588778213631	0.3116368426566562	-0.016253483718911495	-0.05221840883077715	0.15827807337531302	0.2083860828802206	0.3619049443642065	-0.16206714336777978
4930544D05Rik	-0.0013205904840880417	0.11478360404864353	-0.1182407976876433	0.13136150132480098	-0.07833593252499887	-0.012208526895809965	0.08872532953458734	0.16436775693040798	0.0059566089243792844	-0.03542457456639207	-0.016749733619413454	0.05361416037424326	-0.20678233525718845	-0.048248532022832705	0.07802883942408755	-0.14277574622575046	-0.043539432441195
4930544G11Rik	0.08472970775818674	0.16007876972966614	0.16766786554460983	0.17200272171008618	0.22602309525789152	-0.08391006965297179	0.03375416418341461	0.1590915770723052	0.2033898738754458	0.030081058474230406	0.38389851248054335	-0.05502962575534055	-0.07091227001945087	0.15583877291852827	0.31468165035729806	0.16583776754203752	-0.13022272006570737
4930544M13Rik	0.10818304168804875	0.18996422697934054	0.22883811460735828	0.06841697480064711	0.0749640703115877	0.17318767203194693	0.2781197798862011	0.10901463515794657	-0.04187795483832578	0.06925347098801364	0.3151389022392972	0.02588633989981078	-0.18691091886897718	0.05695087924867512	0.18119829761137607	0.23336235165821373	-0.08427541046129385
4930545H06Rik	-0.06458054119057781	0.02753921240435498	-0.21298483436554913	0.23222210053731665	0.14339186380585528	-0.41089048352669355	0.12035866260060209	0.12265078996982512	-0.013013373291237704	-0.10639182297362662	0.10392228502247725	0.30805524174951143	-0.2592070111693779	0.16653844256915262	0.10673131242554068	-0.050745975446661706	0.0
4930545L23Rik	-0.0442208015176952	0.24142085401307475	0.14750228142205649	0.05929882088316905	0.10006139674352404	-0.15818949915309702	0.0708771928833886	0.3264206751323807	0.17881465254388507	0.08405672222151096	0.2751555182251286	-0.1868719655526769	-0.1560960907384755	0.03375436969165562	0.08499594508092632	0.053522607393290705	-0.20566321519181346
4930546K05Rik	0.15337443899446254	0.1891213038261446	-0.056907384080909326	0.3574043964148766	0.13611169592906158	-0.09791563910564796	0.23906099622549387	-0.05299145508205856	0.10578685572609099	-0.07298646477733034	0.40289910286289893	0.18843175318425678	-0.18266090602542007	0.1611312219716518	0.07146882524846608	0.23479599110539115	-0.26149177075987395
4930547E08Rik	0.033001756345460015	0.13734833041483965	0.19824637961268382	0.15017515002758217	0.29548237295235386	0.027995565147024216	-0.07709179938194279	-0.07199944429023623	-0.016576558835267072	-0.21999661082969305	0.1786480291268827	0.009865629198059174	-0.2359533168534928	0.1944975377502654	0.0939513910587037	0.19747789321095954	-0.21599806240339178
4930548G14Rik	0.039377978643664054	0.22881532140391722	0.2517693172564243	0.2848293939683371	0.2603138866964285	-0.013221044025218122	0.22467493982977718	0.224515627999656	0.1763625124618605	0.03222388891697536	0.20775958238537784	0.031686781823644476	-0.14662927296283515	0.1810372810295647	0.09699340569434683	0.051346891645595964	-0.21469089228639168
Ccdc121	0.021871615950019973	0.0945678614778825	0.3160325992781036	0.3573960111062477	0.017240435790114306	-0.13052858052328886	0.22158345143302288	0.4163160703305054	0.18547205389631743	0.0911832264017627	0.128816387047222	0.15421142280902952	-0.18311619243126606	0.15563135005689982	0.26210311747543036	0.42085594946242	0.05126044388540062
4930548K13Rik	0.048815562099237514	0.3026534948656374	0.15513193766634303	0.09920661828074816	0.22468649440060828	0.2027395870323355	0.253868484177206	0.24323661903551855	0.20222515747516223	-0.049454370128535555	0.044571846443497404	-0.3066552498443787	-0.19645608412255422	-0.08050545859754021	0.21840609198699237	0.1342054013324238	-0.15217206688611123
4930549C15Rik	0.12844703942215957	0.1907305207549732	-0.18243613898363525	-0.11645224303684572	0.05337752038977011	0.13724634245567127	-0.03302026170767612	-0.14075535068844183	-0.08157197241609843	0.22663992178357373	0.06469128156479041	-0.1203253759384505	-0.156502131425302	0.13942176826845182	-0.022801626416418645	-0.13275492253850765	0.24151591478703896
4930550C14Rik	0.24214030088607802	0.2911150053628539	0.27419225303614525	0.34073222621797783	0.03610783130412876	-0.31620733308736276	0.15226445233340538	0.28550881689875995	0.21456225717714944	0.07290064882815066	0.3899245239160264	0.010304419895570523	-0.08560061332102152	0.20921191245723175	0.19390962969256864	0.42223390276929335	0.1577207861991042
4930550C17Rik	0.02539817461640305	0.0931658659118672	0.21173241576153173	0.2274529939109961	0.18772088356552005	0.2218668276686657	0.30938593697311556	0.05125031726107062	0.061929347626728956	-0.0048207539241439815	0.2739113419216747	0.060991490283443084	-0.144846705655168	0.21286803965681728	-0.05001358773312976	0.16452182263789497	-0.12716730132938694
Magea13	0.015141887965398445	-0.008020620580246296	0.008741572840884662	0.35829927814583645	0.04804549357419323	-0.11323809325165761	0.10917359927104855	0.05272923243158467	-0.08785075916266885	-0.020003508084304907	0.2051002384688995	-0.003638266183822302	-0.052981120313177775	-0.021689443141055507	0.06529037221038801	-0.04546887978097604	-0.04740122879746538
	0.32756839075491245	0.1977075621606139	-0.013865397736841383	0.12152958535792326	0.23397718543843762	0.062275180844270604	-0.1450479635371609	0.20609517331901803	0.20567503214087307	0.04794258171771512	0.3316065360657589	-0.09998790864137787	-0.1672343596951138	0.21470080992236162	0.150309821504292	0.18960951759763775	-0.03365467386765022
4930553P18Rik	-0.001661826638153532	0.1840394808258791	-0.21040761187121076	0.32196982522597584	-0.0011370855966243757	0.15034395678028484	-0.11856442211476327	0.09248013291998783	-0.08172523117122496	0.003949219849888139	0.01759020875047754	-0.17914630379737118	-0.19150214280685274	0.05306909961833717	0.234248822848185	0.10909556272461123	0.0832698296113656
4930554C24Rik	-0.045112513372314166	0.2041789765173267	0.09874566552255538	0.31075724486440154	0.1799560454298198	0.29383010891221384	0.33822706713553596	0.10196150332625112	0.2139492221566433	0.06410451403723194	0.20097811233719043	0.10028450490842909	-0.1236102591871923	0.10066142431909436	0.15982255946471993	0.09322941978871978	-0.1512644522510267
4930554G24Rik	0.21561621965514252	0.28414714747734743	0.017773004119233583	0.21095042093151622	0.0852978072391644	0.09435744014159142	0.3462597130749044	0.22101322612981375	-0.0918403090095763	-0.02514407310965055	0.16115913223529688	0.056934433351838405	-0.21362038162294888	0.2730488807068173	0.27256857706744037	0.2617386044476777	-0.1902547525437804
4930554H23Rik	0.3499158382238888	0.2080527252969251	0.03521025176436807	0.20848173823618052	0.21844822080369652	-0.026005256552555762	0.2295329057285495	0.2925253417814935	0.2805401512591229	-0.06865275934375577	0.17939099919499849	-0.0660554235495932	-0.21772363391794794	0.12418902109719776	0.20770638855680143	0.2687057416686758	0.0952207712508974
4930555A03Rik	-0.07691169786551987	0.21425573966689634	-0.1571876491818108	-0.03466964346859666	-0.14232575171452366	-0.15724869677102524	0.08923143894947905	0.2211365864322313	0.07984781142092488	-0.043036698513616904	0.1893960558368275	-0.09741168521023776	-0.24925314547365315	0.18148080619889753	0.2574043792236167	0.014033366572631099	0.042247356557263034
4930555B11Rik	-0.058330765288493874	0.13199410285272856	0.23377485758350794	0.17990421111647018	0.25170005548659785	0.006899080752556777	0.28033479065873423	0.1425854951796872	-0.04728032595653615	-0.10671213280495037	0.2652066545162291	0.13299070587577771	-0.1345957548747855	0.26007988704006096	0.17103649862834291	0.08401755503564783	-0.0864405715236651
4930555B12Rik	0.2677795889638273	0.1251702468326673	-0.00943523922389589	-0.011373310799875127	-0.10844466576285451	-0.169167545858294	0.015769247365873477	0.07100572163812319	0.03265904911900381	-0.03952622898318606	-0.02254357749312562	-0.1018771953368538	-0.12000278588809316	-0.15907752034205458	0.06349143692017303	0.06607535680861258
4930555G01Rik	0.1999033419779661	0.12285500104621395	-0.02549680795153369	0.3342781002791997	0.13170409579090958	0.16738770823005664	0.07963519862761738	-0.057451594066671566	0.3241248132832153	0.18470054280412176	0.3881015844883389	-0.11590552742661858	-0.1509509583168233	-0.017374397884824852	0.1591144964760447	-0.12869764174042017	-0.07991770419198645
4930555G21Rik	-0.04635789904111779	-0.02882635122080643	0.1573407478853811	-0.15545413066069919	0.10529927607710475	0.001015870523656602	0.24065096167249034	0.11755739130830692	0.0938479664873975	0.13992766671791165	0.09077619921360493	-0.08478398759647285	-0.08281065769539367	0.057025513389611864	0.04665859571044101	-6.223390710778321e-05
4930555M17Rik	0.1473213245903048	0.14526805289114966	0.21335489393494728	0.10511906840165523	0.04746922557738173	0.056142174326497776	0.1291146020090684	0.10413653809078786	0.18161398727570655	-0.0017637501751752713	0.36753605043697823	-0.05450971140747022	-0.1435311823154787	-0.07458719950757356	0.23852174871974735	0.03466438244392796	-0.15946004877423658
4930556J02Rik	0.32801428263689536	0.22291485933154562	0.15746834743503907	0.17712014959985292	0.1619567593551207	0.08652659011616066	0.13817675693819162	0.28541567153248626	0.21069247361020443	-0.14580440971055203	0.4436001805442525	-0.15476210750384856	-0.07200022709023962	0.0658693934245005	0.28079531146180153	0.4255337383199637	0.08456714801388515
4930556M19Rik	0.1524016624257873	0.19417884274532027	0.5002908827982694	0.057024698229907134	0.273237982188148	-0.20544035063642854	0.6041347815043511	-0.027426477240106786	-0.22207193617834967	0.03891753295299155	0.21260369047890476	-0.04348835943924249	-0.15518239841822618	0.25996462088493366	-0.010193668280281277	0.24951833433145892	-0.10826557416041015
4930556N09Rik	-0.014471218351627738	0.10912023365009314	0.18606768380864797	0.033554271625285646	0.10835188680090124	-0.06359408027065146	0.1513584399395894	0.06716319352789951	0.06074909686156072	0.049558710651273694	0.21167615332229892	-0.19765138858544104	-0.15368861053365032	0.1539748869289878	0.11781061066685851	0.2941205071592012	-0.11107800773053506
4930556N13Rik	0.0878741500369965	0.15686332548169638	-0.1362697843285896	-0.03821770935671744	0.07482602612401669	-0.051811039410513876	0.06567848023481086	0.12678844095035283	0.0015331720621757218	0.0010310244627381687	-0.08963948880502347	-0.09039428683981346	-0.17728046125418107	0.20857592262673125	0.04178932484806947	0.2526731221656163	-0.03612718134706237
4930557F10Rik	-0.0053899663173074	0.029924582383971544	-0.014724328045314768	0.1240202154184617	0.04656711953804968	-0.18549888959233896	0.21592209498025142	0.09799148340145167	0.15018516096073628	-0.0767111900679731	0.30042473102779554	-0.08359421903554258	-0.12312198661942288	-0.036352994844031004	0.11007084478529466	0.2200193440996759	-0.14371381403550124
4930557J02Rik	0.15758980412538856	0.21643967692744953	0.03453051717432235	0.24245112164116658	0.18018596937702352	0.06160675058051826	0.11655433791043715	-0.013610889130277658	0.2520915561843553	-0.04089129978412453	0.2695906328247336	-0.1522045278169214	-0.2746742886468991	0.007014084359194047	0.12268388348624873	0.13876959723280977	-0.0714349165314409
4930557K07Rik	-0.14274320622802655	0.11785598269230566	0.040584618211124704	0.09211984562891247	0.050120639347998666	0.05638591757846676	0.3455131431972352	0.2946641399497054	0.10275999531234194	-0.040878571771222186	-0.14734284922879912	-0.1361254702624438	-0.09734095759608082	0.14550677328242878	-0.06290928761851894	0.025891017397567453	0.0826241359240703
Ctxnd2	0.09772238621634045	0.21793394978993322	0.21520733814768084	0.20586483273650646	0.16446175703209434	0.044141046499951035	0.20656300570922836	0.33813741442026946	-0.02252903700360069	-0.1975595698485436	0.13198709656094967	0.04603901507226601	-0.14916436594294596	0.05484200741717665	0.11037274943341013	0.2483750462963508	-0.1932731950420342
4930558F17Rik	-0.19368826397770428	-0.07106624349821006	-0.0045570520174188795	-0.07180101963827876	0.2664449733035548	-0.052149958294688555	0.010069289607406554	0.2945066592436212	0.0020866471566464593	0.21322889325042768	0.09985649243315296	0.031338866580904845	-0.3373567050655677	-0.15929579651974474	0.1318598700916862	0.009736737572565391	0.0
4930558G05Rik	0.02717585939855286	0.04227721961449553	0.3304106893445325	-0.06386285790828823	0.07962991800357419	-0.14822680405279637	0.01133552488552469	0.10272051009053557	0.012184435570469849	-0.06300235523375768	0.1239283656250043	-0.03523373567491072	-0.1882379993226802	0.018544104060578024	0.12044745997783603	0.17777759054077158	-0.14878599637546314
4930558J18Rik	0.0700413248546078	0.21030932672238808	0.2979661012028038	-0.021529943886604855	0.06913950564140571	0.08616981523949609	0.1710374635813526	-0.0003454828947026542	0.09038435083587419	0.08628793690018303	0.3381672296689744	0.07793996287521693	-0.06257921128260396	0.05526118455631357	-0.2061304385654063	0.11672714986382303	0.10342379898893163
4930558K02Rik	0.21733449838485946	0.18456185586113014	-0.09626271772002576	0.42469615994289733	0.14190878798042791	0.1494163039869881	0.07630117876251709	0.11485309010976345	0.05643753657534663	0.06135840366348172	0.23251148957031167	-0.0332546656991619	-0.1785229065662048	0.07942904905582883	0.22131587638940287	0.23947377996293484	-0.24550806054327826
4930559C10Rik	0.11746461017643146	0.15407510980655004	0.10928344338606233	-0.0012877255316772723	0.2099822669082105	0.0033033238080721838	0.2577192266293163	0.25587706570504576	0.07070407722980374	0.046941324201293	0.191426364998905	0.011713438688180334	-0.07260966789908398	0.2030847786882659	0.241788845653733	-0.04443079081889474	0.02877632119916925
4930562C15Rik	0.2687700594535627	0.08509692378400872	-0.06366046466571451	0.0421356310472301	0.06337507846920455	0.03707968726757348	0.10120943321450393	0.0636617369118749	0.39602062324696724	-0.015833042623653672	-0.23204008449164448	-0.26131123046455285	-0.04291407674732765	0.039214429158195445	0.22058178429059785	0.24864804803238105	0.07603502562231101
4930562F07Rik	0.21241210708087052	0.24889221832549335	-0.23491001052944419	-0.048443103311937664	0.1899106955346644	0.17160974166032184	-0.05091437026821176	0.18042000364005026	0.051763144543987304	0.04299379053902705	0.20190642138607226	-0.03616279258344176	-0.006962729313193139	0.19815806253712986	-0.06645045412784861	0.08394636593188888	0.03970686386746435
4930562F17Rik	-0.16992534266113019	0.1666432858862686	0.163541796989294	0.19848072580628498	0.25122685422008745	0.026820176425564467	0.09268053646282232	0.2964147759365549	-0.004044898707891092	0.025532424810509404	0.1875186343982985	0.02540403405546099	-0.19445282393683178	0.12536202890794637	-0.028633762244812913	0.0746074035364886	-0.25252870815893097
4930563E18Rik	0.2996092725322149	0.2573683376129425	0.038249408968000366	0.000821660106129317	-0.06918181956836102	0.05920198894818814	-0.07660883890775294	-0.11706635368011005	0.12559971430464467	-0.04244346579950208	0.027764343923766914	-0.05333100442367682	-0.06675389959606327	0.08433400133167365	0.049018117074106284	0.12421961912823581	0.03859215087935235
4930563E22Rik	0.03761402732210921	0.19034737386715686	0.08430730261852062	-0.2278842530466793	-0.006178748340938019	0.12347020864445477	0.1427549614530912	0.019614867134160878	0.050498759814193384	-0.06114386379053248	0.012981770627911974	0.029178803070770924	0.18166807462919612	0.20066004082795824	0.22161225622304234	0.08478039030183854	-0.16627926124578465
4930563F08Rik
4930563H07Rik	0.004336012450161223	0.14169575534079465	-0.008071862498446753	0.19577756012067438	0.20680311787532107	0.0440078639288352	0.16480355395217344	0.06092880200032955	0.08917472996596422	-0.045881409849711056	0.07557392866914088	0.0920177340490988	-0.07779121838741428	0.13025340054581927	0.10969179711047418	0.2875879674467921	-0.0014167522096887207
4930563M21Rik	0.08276707305145152	0.17467666615546862	0.11191791521188295	0.28272064457250423	0.22419416723195243	-0.19857374188317417	0.28189038129792665	0.22624700472679593	0.20463875278270627	0.01330147212285268	0.33738098860919835	-0.13061473797924245	-0.19689496693294878	0.20819725884023366	0.0912831497880827	0.19911425284319734	-0.09721397471382577
4930564D02Rik	0.15764194907524612	0.08298805542635272	0.021136535419887328	0.01613651830809028	0.1267825984078054	-0.05235314308267102	0.29036249069340353	0.18056224445179336	0.12911899551137734	-0.08690910096073465	0.2478805389819282	0.08164887963513115	-0.02616113534409728	-0.0478945120798743	0.1396641393914262	0.3108542954869744	0.05159001577990007
4930565D16Rik	0.3313438524045353	0.171918008563191	0.04119599351611141	0.2976277579388796	0.07978130593380625	-0.018891776120952518	0.30672353935104096	0.29187541998611277	0.0060985478303774735	-0.06700797023779172	0.36049534244300036	-0.15998317618474336	-0.06465844740230899	0.11885100880000739	0.21992085703584402	0.30084290396691793	-0.005522074358395463
4930565N06Rik	0.11912459730568854	0.2741799129213717	-0.10729780105534627	0.1591885857283337	0.21106883206774732	0.19406752988885106	0.2308103662009599	0.2583840265812877	0.02440645675390075	0.03801646548660475	0.5366040272397804	0.010441506216343424	-0.07618045013258376	-0.3169511066074344	0.3268105379482659	0.2100290935107993	-0.3106870684849774
4930567H12Rik	0.27899992765159864	0.1119577027787922	0.01371986383599566	0.09276694037812204	0.30044443286692685	0.12941524129260396	0.14734261033440113	0.25264713695061874	0.15961899346428654	-0.0828685911925803	0.2524568529307329	0.37654474734951987	-0.11396412239482602	0.017941824484025353	-0.003604751611004631	0.30691493852158824	0.050757068004365594
4930567H17Rik	0.15176351015196915	0.046066101154399346	0.02413593539061772	0.11554605260086201	0.0330401805859208	-0.14269060951235835	0.012398831299260253	-0.10254523148190307	0.28363716265521993	-0.26959632657598437	0.01617539149144371	-0.03889856549225327	-0.13217948931851772	-0.3611002138480004	-0.00630242783650818	-0.031134434779389104
4930567K12Rik	0.12666361571292162	0.17268430233882368	0.2065882410581273	0.13378707131136258	0.21201300911519042	-0.08144700523633487	0.21507770031664347	0.2392210743932577	0.22613329318920286	0.02870543500060788	0.2778801752236251	0.10038594505158684	-0.2748814961848708	-0.06795176802017938	0.135057538257186	0.2223440290204434	-0.22047863589334343
4930567K20Rik	0.20181060564308378	0.24065456023744206	0.24334498323636616	0.19592040438183833	0.41333251922399955	-0.3074834052905148	0.12046774197047283	0.03875269015187379	0.08797052544263126	-0.07865199617405587	0.27939816393313344	0.0673103948564681	-0.142140415905125	0.1359404475928334	0.08480685788747896	0.2052824836148952	-0.06929807962248921
4930568A12Rik	0.12863510177833806	0.20165020705773884	0.17492751805770296	0.3771934219670335	-0.035183313298745196	0.19989739024220174	0.03575185856620518	0.10112521230825003	0.0569739422182895	0.0019737668311329785	0.13515064766520304	-0.07024152311678897	-0.10197269843409817	0.012278748618633492	0.19597902099758815	0.27448634649588494	0.21140792800064692
4930568D16Rik	0.0651891722847676	0.22758925136290495	0.15182478983536493	0.2095665723317195	0.051769121075707566	0.04971650067311227	0.06923317889728232	-0.04228935117735099	0.009693616261753359	0.06736695798868943	0.1402562409857264	0.035519196080710067	-0.20730785992164444	0.3500954890693055	-0.07551263334905056	0.23920870477066933	-0.1359227875752124
4930568E12Rik	0.11985659583048339	0.19709075909272442	0.17426281823012332	-0.0933161339552098	0.0723406114589923	0.0715841042837569	0.09249625271866455	0.17750797702243	0.12736773563714804	-0.10160608382875853	0.09184834485502559	-0.047808967645902416	0.003550430064294741	-0.19392479160577955	0.11377031118720005	0.19091723476806965	-0.12401847880172004
4930568G15Rik	-0.11263942018118694	0.1847151146162567	0.13659119388199467	0.11160602403094344	0.22226805247223644	-0.04851791804029587	0.0952067994579303	0.26814445085671273	0.1429137891554942	0.007809251375352218	0.26596417825351043	-0.11814472136724252	-0.1425758468737864	0.12331954674473246	0.15334932748866428	0.3037661803073145	-0.07452289111076026
4930570G19Rik	0.0466527429393833	0.20099885734845108	0.052499986386053514	0.05307716456764118	0.13670480704325366	0.23065191429947965	0.38693568271242446	0.21293085008379808	-0.016705204308792347	0.015532686801524743	0.07393807349249305	-0.11523962211397802	-0.2606986751589962	0.16158099854971059	0.18387976378119794	0.21742652705296142	-0.2181838163808324
4930571K23Rik	0.1449508890503806	0.04417097745389228	0.010029888550050175	0.16644324533454716	-0.035221904797124046	0.04904959070926187	0.21614401930658925	0.05373342253057142	0.10174961154791104	-0.2243420152984226	0.15405575434978655	0.14293184113553384	-0.06139335499285186	0.30733260830308434	0.1938012115830924	0.2895443599377372	-0.17454485279213716
4930572K03Rik	-0.036630114980106016	0.15410970218692896	-0.00433942282378945	0.20495253069075445	0.5157150269838015	0.0813756066814611	-0.043687307775430874	0.22365954283927006	0.05871136180105484	-0.14753322417555373	0.30952626474291445	-0.1049720539912013	-0.08039490137838802	0.1642342096603733	0.09544992829219043	0.22972688641101185	0.0
4930572O03Rik	0.15265716614070046	0.22590340505651305	0.013119224985768431	0.15996424908275494	0.14144416038966567	-0.21626832171821542	0.1459650541947719	0.27606137086831434	0.1551391316256445	0.1821363024247323	0.23524348988342847	-0.051617840147966026	-0.06631758992729524	0.05253278338581238	0.14359802842141117	0.1756654594300524	-0.10657423897680646
4930572O13Rik	0.2091878594209531	-0.011004237488010396	0.11649990993067305	0.19593915637514728	0.3147307211145203	-0.007282633260178827	-0.12135696179283623	0.10325165166446	-0.035902967383861166	-0.07834793234836457	0.3897258067389592	-0.14303969850325937	-0.18631922855694322	-0.13665920293297226	0.2412904047151986	-0.09026582138491462	0.07352767216797922
4930573H18Rik	0.04508949044852227	0.022437526947452626	0.17863874753001788	0.09342166165197234	0.15075876551850217	0.028644174784537957	0.04115959150798698	-0.05730236914701786	-0.010269119479770059	-0.11412603303604384	0.1631157848965064	-0.24334410937379125	-0.0034302187951176506	-0.1657090064461016	0.061768422241458565	0.24172592957042852	-0.15946004877423658
4930577N17Rik	-0.11301332426985472	0.28552106080073536	-0.2495577222222267	0.017034465912169398	0.014395932742168981	0.021458152353919843	0.04470718980203282	0.15573023972530448	-0.16475316176102547	0.16588222976434985	-0.02389661129551394	0.029739676496112658	-0.13731016759244813	-0.031487448043280096	0.067100650293368	0.2785278776340555	-0.2210492805079912
Dipk2b	0.3077621869146285	0.18640096092264857	-0.16743916688322533	-0.13095513844821413	-0.1566570152275327	-0.20831574305185377	-0.18689469825673014	0.12555460416612693	-0.1605002313062641	0.04453847762426155	0.1798229065469706	-0.36765827869297313	-0.205605300895468	0.32071800990095567	0.23479589402988107	0.5484616780647167	-0.09311988702802587
4930578I06Rik	0.23509240981291973	0.12728139613258757	0.05429197596725359	0.09892431343663319	-0.006437453222094851	0.061954256187647105	0.08789603460889522	-0.0012433490703927877	-0.08681586802070024	-0.09795782279831232	0.26088992740811384	-0.10934843866802829	-0.07390504839624613	0.021853155374604725	0.009838467320845217	0.2957512520737507	0.03217670251141972
4930578M01Rik	0.09999332478840885	0.2174741735245536	0.16337074442557498	0.1832170514986482	-0.02544442893177948	0.1440700349042178	0.07943167423703647	0.337237449594492	0.14264558633402274	0.0486576431848869	0.11654584021818179	-0.24208163379819517	-0.13911806215968253	4.833426607887474e-05	0.2506262802745848	0.5739175523127452	-0.24245443164604233
4930579D09Rik	0.10006912499565052	0.19551772460213027	-0.04340114435937538	0.17781350666604853	0.26389336728986346	0.14076447797892175	-0.19921001600180707	0.3842835024754581	0.14154001666249585	0.21981824361588445	0.1728544753466154	0.1411027252575721	-0.045773130617774514	-0.028548803163446643	0.05469904690112872	0.17392967109494928	-0.07367111490381345
4930579F01Rik	0.04195098952411964	0.22751262198534167	0.0916342640142065	0.21249843304477742	0.2364923496526508	-0.11984790557925	0.39056673963170674	0.18319035497576644	0.10118909307229494	0.017120281861349094	0.36171274305425116	0.07156931789793484	-0.2088854030021504	0.05605321274947677	0.016592806514135222	0.2982181051506929	-0.109928283078409
4930579G24Rik	0.00822806847671139	-0.1650979939600602	0.04186992481006337	0.016734110090040468	-0.0003432637967187788	-0.029183087201330983	0.19066420746034665	-0.023263146579245504	0.3129926926571667	-0.06358961834215378	-0.054356631763240355	-0.3103012568352677	0.23996386711416615	-0.09253059885111144	-0.12538739449451747	0.12017203313100638	-0.08712896319503995
4930579H20Rik	0.0629062181076654	0.26314528255226116	0.014736880234168788	-0.003969072365575651	0.1823159840322614	-0.12103431304885237	0.1518199452741717	0.1280949253346938	0.06302886429345152	0.06586374099541568	0.2071681379423947	-0.1770909488963792	-0.23746092520419476	0.10038780689887672	0.09089452830195514	0.014359723934785311	-0.026511129734511613
4930579J19Rik	0.02492739957230298	0.2449841200697667	-0.2842591500031045	0.3766032929750902	0.20304053575915768	0.2514037129785248	0.12770248045462346	0.23456129282218327	-0.1013806665162031	0.14597588018267907	0.2922764207624192	-0.2075360534567627	-0.2324147916622141	0.02010797051011861	0.17883718875099988	0.31312175802240194	-0.03612718134706237
4930579K19Rik	0.20647182670131928	0.19574974498536724	0.07576177254664704	0.1845901066855233	0.25347904765660345	0.30916905911527703	0.06691403418687962	-0.1874676557380277	0.03153298886728464	0.14409728153561444	0.15802948714089493	-0.1866334109842503	-0.04382820397465282	0.05249643838327634	0.15451455077478987	0.08782639234861117	0.14084831505619766
4930579P08Rik	0.22265906751264533	0.22908352422538866	0.04831790907779575	0.32986264024042566	0.01307249487538143	-0.016868929094020803	0.1943659280122553	0.17669628906703366	0.13301275872745433	-0.10477396577620585	0.14851826597472187	0.21453720740196955	-0.21643755841727	0.22270410368048063	0.1238934646384821	0.2188120797170342	-0.021980746805196336
4930581F22Rik	0.32279969137206654	0.2175891175908985	0.0019455531373504763	0.19900718614771204	0.061229679739712176	0.038581757932347874	0.017185719379929208	-0.30654131525640477	0.11479080758977495	-0.09216632941899212	0.06654063995033092	0.017080720661751467	-0.09301842298148219	0.00526400588453609	-0.2516561795982568	-0.18794557867169767	0.18123555478120695
4930583I09Rik	0.1738645680862367	0.2943175624034098	0.02932132967052527	0.15540813916505186	-0.03825964264007844	0.21109241048708272	0.21714064338027986	0.23334405674577857	0.0528591038120841	-0.009189536108560327	0.3273861680654484	0.2732059991225994	-0.11637070199520093	-0.04534532522489721	0.2357121190935978	0.21020235538163465	-0.15217206688611123
4930583K01Rik	0.003648804457489493	0.1549568127970125	0.09079821385115347	0.1784956731497122	0.1291961418802954	-0.24632019121057736	0.07298559535059401	0.08816356047933563	0.15024980278997274	-0.23051665455899684	0.42937585115853005	-0.17751437440539958	0.005946358358200315	-0.12811222391539973	0.45854216159609246	0.11774870750371765	0.11991415706124178
4930583P06Rik	-0.022215416806774264	0.061503680912159145	0.0029969786504133985	0.028841439774801306	-0.10861286243978387	-0.07987592552094164	0.06742936164143448	0.1280870776504028	0.25090938569537935	0.17221967636658114	0.08483891752138288	0.021508849242615497	0.08454132629114999	-0.0510723470046053	0.09314239242189382	-0.19672855520204507	-0.05159001577990007
4930584F24Rik	0.08447624382294736	0.2663254017211368	0.32173126409355757	0.0019399898336667422	0.27210269869485737	-0.03802640804531354	0.13278783127487237	0.14697926760168656	0.13545575169322502	-0.03818809738496415	0.3620500182508084	-0.0476937475326254	-0.13200961257424373	0.05296367907195788	0.1686710982811255	0.25811706736810175	-0.19585282502415474
4930586N03Rik	-0.0038330130047212617	0.13341174633764902	0.033285840896189155	0.22977623279617884	0.11432792102410794	-0.0648986218716703	-0.016094252741014534	0.29588889413647085	0.16723061975123132	-0.06360319513380712	0.1762827016428576	0.1500111787674757	-0.16308000454219143	0.009462126719637675	0.11827410115088821	0.28134777289394675	0.05159001577990007
4930587E11Rik	0.05654263805424821	0.27728340271268404	0.11363848718423775	0.19872138207336282	0.04608316470949606	-0.07820120072595554	-0.026147123897091857	0.047300291290608636	0.05394708180454043	-0.003518453916367483	0.05652441306725618	0.01774577989830118	-0.1465111654012467	0.04016268743002481	0.30665510131451085	0.13797912915645227	-0.22390991267811233
4930590J08Rik	0.36248086890261055	0.21797226447871487	0.10105531470758529	0.2841366077339692	0.10525326166889555	0.16690507143627653	0.1062374493309763	0.2041792441294852	0.12908218650532435	-0.0011585153139258785	0.4246271900917576	-0.09340659011691664	-0.15176929581371973	0.10841920376865616	0.0954602544593258	0.2173902651238332	-0.002300295878729237
4930590L20Rik	0.24467303633172274	0.2272061044750886	0.03430393897764044	0.21214941886597394	0.19572281050979567	0.015830841149773373	-0.06456530232736711	-0.12890244022054492	0.35120190556777037	0.048275593129114426	0.15776649937162462	-0.034850760287139945	-0.01280615016843923	0.07065813912874383	0.14016733914425106	0.21850326594469574	-0.11166583325455642
4930591A17Rik	0.25136141456146666	0.13483195954325586	0.28003034448835307	0.28604855679015945	0.16779923131063698	0.2853023138034131	0.16844729606180103	0.1319348814117429	0.10471484608695865	-0.011886523819346396	0.2634071765586415	0.05763896857187543	-0.24209110481493804	0.2464586598386372	0.15742713447656193	0.19704589622926502	0.023044041072534917
4930591E09Rik	0.1422867802195737	0.19055347452573324	-0.08681887639074093	0.23947216962962337	0.13647048846634965	0.056716631836332076	0.17259935858754907	0.10206435476045564	0.2088081408086476	-0.07928940823866983	0.21386845180403063	0.008898181784137451	-0.10960190880107556	0.12592536366365065	0.12105675493528047	0.16311745124798505	-0.21644554591324397
4930592A05Rik	0.16800661988161925	0.20341268274169402	0.19382592146881825	0.2424352309784046	0.23652895051349215	0.018626073798751357	0.08430866366524468	0.20488597210878368	0.048468081308766786	0.06878735625419594	0.31870609510815173	-0.04649259732734987	-0.22451918323248474	0.23794026531078682	0.1939970612065898	0.24146818606498835	-0.24078146309508966
4930592C13Rik	0.12508285378882436	0.25195739342802403	-0.05184506518692402	0.004378482877049893	0.004936524812360174	-0.03823842749468515	0.03942497521785981	0.3780938610368321	0.07754893009402687	0.004076257586035499	0.08278598419978503	0.048528134563586366	-0.15074532897561463	0.18884609865826835	0.2291113214278162	0.18352162331805166	0.0729138879463217
4930593A02Rik	0.2979368484158652	0.24799157191444712	-0.11931403264083992	0.2888599454704554	0.08792829083289423	0.19736647040004343	0.12582789394234078	-0.1459863077679264	0.18722209718493557	-0.10840610832784596	0.41567542799910673	0.08181458134432631	-0.21233824991143294	0.18421506609307023	0.13921918633703162	0.0628781851083781	0.13309677958455549
4930593C16Rik	0.179005322803328	0.17927429282505855	0.052548374791235274	0.27526636886723616	0.12102124364347333	-0.021828548743003138	0.11254075447794373	0.040356988053464285	0.1772730196890678	0.010863836251304906	0.28349216698620044	0.10131981029187988	-0.13443617318709522	0.021412792080582856	0.047504260543618185	0.2002223478070413	-0.15621098809999476
4930594C11Rik	0.012240771822496747	0.24808760986107906	-0.05734029684977085	0.25405811754648616	0.3619716736399523	0.04198206156915484	-0.08933421250415285	0.18640551334092959	0.14885256591664744	0.06530593732574767	0.16169194198284775	0.12950186504459407	-0.21120278916685856	0.2101738863256978	0.34206271830748375	0.11143290821109915	0.03034067539587198
4930594M22Rik	0.2904143381065867	0.20843190697208802	0.03822201267753123	0.26710214182179975	0.27624154040943727	-0.42079436766036804	0.1907118689629815	-0.19224286628863585	0.12230048659097517	0.07723435426172524	0.34263896833279395	-0.10683719866669487	-0.2517959561431218	0.09740825567990176	0.2020300561659829	0.3344437723498104	-0.14687121766978306
4930594O21Rik	0.2519874687724377	0.21463819911190155	0.013365214834542987	0.3673761931921977	0.13701212399764964	-0.0008492850584598373	0.2097876638471748	0.13134739469890233	0.3474783667014253	0.15213685544015462	0.45076661032513626	0.009411665811821169	-0.1395461135867579	0.1093326539580069	0.172513585444939	0.3827266689870734	-0.03612718134706237
4930595D18Rik	0.4093445252932201	0.11705137422789134	0.13631614216606128	0.032055449036982236	0.1677875651695769	-0.1820027231185279	0.06915166562731745	0.15556807162142494	0.11866059115671997	0.004934417077832446	0.12238401080782936	-0.0877273068192753	-0.09739600883256182	-0.1480048722102745	-0.21468018686517187	-0.18638967775667928	-0.16049133465097828
4930595M18Rik	-0.0780968115571252	0.03973536156911026	-0.03991344522403931	0.12872963370805993	0.08095900692270684	-0.03123734680474025	0.04404407854445734	-0.04504777724833608	-0.02388598952621944	0.020428556601681643	0.056683168243321674	0.044849815420952864	-0.2265831991362624	0.01829761137181056	0.12868723537578913	-0.19884857081059926	-0.24480847014336987
4930596D02Rik	0.23873484596692632	0.16826622221299356	0.28976751921397714	0.2003851073353253	-0.07140922844659285	0.01055144821992083	0.06989990106777716	0.1763593069514753	0.04522130749694995	-0.007234061145899231	0.20036087040866196	-0.030885213801247088	-0.15787188389361276	0.2464024278845191	0.20945263814154488	0.13976527486321727	-0.0735922601993857
4930596I21Rik	0.057214226950728794	0.20942808888041053	0.15760631063882316	0.17848756669385743	0.003051942876250347	-0.1367691816541929	0.16247107621627577	-0.049845519829530976	0.23061611177665403	0.05158639713281792	0.19117633874187023	-0.08635992262704523	-0.26131304752779194	-0.02767225111779063	-0.08515161999543232	-0.19432767819826888	-0.14518018434747607
4930597A21Rik	-0.04910448535601174	0.2641273410376341	-0.11163180528843675	0.17825699776131818	0.18028968254047711	-0.0841214934061104	0.09744798205667787	0.23040179725247276	0.0857764805542221	0.20718247267776915	0.281786132178473	-0.08001614796692727	-0.21157589528285667	0.2525824182115265	0.15591317115597308	0.22827868648209954	-0.008318548724034718
4930598F16Rik	-0.0475945822526848	0.1674862733062497	0.12012458063215681	0.25659292295714703	-0.0640196645110025	0.09938114920133294	0.1315051258820495	0.164266200320151	0.09860473085665501	-0.10981088250435893	0.3761532925970122	0.2068705386275102	-0.24253198621162808	0.1647998371989265	0.014910790237258126	0.38106784634413515	-0.22339365343021259
4930598N05Rik	0.13930971110569973	0.21509866282009232	0.2543864485635144	0.09228920800726093	0.09068390777175064	-0.0958483845519777	0.15332336076588957	0.03925430636525801	0.08023095830874123	0.04462429357344124	0.07826736182171243	0.0034432207418655025	-0.202813383687425	0.11573239192670179	0.07612718173846299	0.18770149522755616	-0.03351763397682279
4930599N23Rik	0.1672365050980847	0.005326757037909333	-0.22870843489127576	-0.009611386308125807	-0.03355403612926063	0.10256996825173684	-0.1574790958220692	0.24271788543474782	-0.017548127461988295	-0.05664336260482759	-0.000688976653436669	0.11589591752144962	0.05879638086696428	-0.1596104536549704	-0.13278594207208508	-0.25278190795300104	-0.15682669342302688
4931400O07Rik	0.033804792789769875	0.10702809369423648	0.4028045530261876	0.15039737523958	0.08027544708588978	-0.09424817428191201	0.14743668375341426	0.012766755395565061	0.15798690888883532	0.06177427442808999	0.11852090589432757	0.05020045152077286	-0.16888437023293928	0.04038829239390298	0.09667580502057159	0.1353143345902083	-0.2671221893540369
4931403E22Rik	0.021749994359936454	0.18847964804072267	0.037451841597886226	0.34622302764049273	0.06724639289637305	-0.09450372005725918	0.09202675033664237	0.13901367975598047	-0.22452407626037424	-0.11796638227829213	0.3898080733094212	-0.22618092324081548	-0.2445798572204777	0.19351274648408237	0.24565674287597156	0.04302735790901242	0.12550524413313272
4931406B18Rik	0.188961848465165	0.11954182899869754	0.155625162735025	0.28129784091706367	0.06190332931895647	-0.1266523564103183	0.16163448844865572	0.19751488089668284	0.026859108735385724	-0.16286239250516957	0.23523537735556002	0.12025427176002136	-0.11871073147309513	0.13972830660874605	0.3325474972207934	0.2629179564136829	-0.13251809793418787
4931406C07Rik	0.3242993885821075	0.2685093389816899	-0.042721104307654204	-0.16111944458487681	0.16124816850864637	-0.13608760222855962	0.35790071255843137	0.1776068275736493	0.2903487115872212	0.10739866039838793	-0.1966847035916049	-0.06427765046352277	-0.21953075952185427	-0.15975533455087507	0.2175501951544547	-0.3583766455744526	0.26170921203867686
Garre1	-0.0696345893743358	0.11172563248724425	-0.30930241648169754	-0.1972479591895283	0.08633084487477288	0.06128448312279506	-0.06979671880244834	0.04201959502044529	-0.10797079298664414	0.13679062299243336	0.2258030326815862	-0.16696910901390466	0.11741072959502155	0.4740985850320255	-0.2252911039832727	0.26692406031301685	-0.1345426152590774
4931408C20Rik	0.17929849565645695	0.1638077827463321	0.25220878564552396	0.07466513769080073	-0.01758395630398956	0.2340825929877034	0.18097245095932032	0.1533081870052741	0.22641875748493015	0.15053185353024867	0.3908381219574882	-0.03880865675326656	-0.12316436218986965	0.18317093873460707	-0.17940479875489926	0.2474416478353258	-0.13644958609795532
Iqca1l	0.05642217835510072	0.20555830531346547	-0.045596870889888924	0.2284429337026788	0.11123623639923066	-0.0676553513751513	0.09467181497849131	0.03118213730515116	0.17042698381597104	-0.019566036412970392	0.2556287827255243	0.19855448112777938	-0.2094753737933897	0.14253286385819935	0.2263458536754603	0.3308047299239292	-0.09012966704475876
4931414P19Rik	0.16164303982820208	0.08318118934492705	-0.4572455196343901	-0.372741575262004	-0.13245691755885877	-0.37830722599960676	0.14048514945951565	-0.23610806149894745	-0.28168959192257187	0.028233447280119558	-0.29150964826196746	-0.2931432608879742	0.0035041186739599457	-0.24248232611243764	-0.31645755004148085	-0.3485859247098263	0.18837582757914764
4931415C17Rik	0.12163760344143291	0.3052531255232767	-0.031083461302462582	0.2331908222358172	0.26326749728637194	-0.14588497519611673	0.0755896322574895	0.12213383122586943	0.2642564085269285	-0.18772238883058218	0.19434931477372036	0.20899399163193488	-0.18862797674919748	0.14185119390178974	0.4442293334775209	0.2806513192669644	-0.027951704506831834
Jkampl	0.09166213839294747	0.18908659288035456	0.24155682281360003	0.26009496078476496	0.31983906844997856	-0.22216755412778116	0.38132338572398644	0.280608992768319	0.11077621050751954	-0.05826966716608995	0.26923318148262243	0.011741472584587017	-0.1371965007225963	0.236458013892374	0.25658475089725213	0.2595494394053369	0.1393899425323035
4931419H13Rik	0.27985051032882907	0.14354898250055828	0.22148684112243963	0.15244456080349253	0.1260035034436373	-0.02428237687390688	0.2926450110374084	0.057401852426787005	0.2824549209772179	0.08617865949999595	0.18072213825740027	0.10515288970045528	-0.07853282928151542	-0.06543861797117541	0.11224194816215384	0.19047185116797638	-0.15946004877423658
4931422A03Rik	0.08382091433418302	0.23889208455348693	-0.05050331685705611	-0.18154364048964414	-0.11314832899342747	0.17316728949613308	0.31469321996643956	0.31748615359165866	-0.19770379411323055	0.18386067111749593	0.03938045503327488	-0.04387031491737887	0.10799056640658378	0.24349649238377027	-0.07445834581382868	0.27472037507558966	-0.1260965041095024
Potegl	0.16918205823543517	0.14709009023269226	0.12007980127164353	0.44610432733125155	0.10950307178401408	0.01198260376244931	0.2189281014488805	-0.008573598454145945	0.19942795510840408	0.07629037882074859	0.18591826417480442	-0.1063035651943203	-0.18578308086434592	0.197834806228262	0.059267372735058055	0.17800981009055833	-0.09215505282104548
Matcap1	0.1559685098442632	0.14333525073209216	-0.011875980609243532	0.23710946758349646	0.19578908805347348	0.08647635398629695	0.22921047899410296	0.24507853684039083	0.0037548395006001154	-0.19874973830017295	0.15559993788930246	-0.08979927986632408	0.05556531040136486	0.230988441704001	-0.04725020092045845	0.01936387015448322	-0.08219289657119444
4931428L18Rik	0.11308527610849642	0.15544269238708847	0.004336962202010438	-0.28036070597006263	0.28628811700671075	-0.03914301187962885	0.1223435064491515	0.019443183395568664	0.23582690945095625	-0.01231458870728619	0.21452557272270176	-0.09164085147886197	-0.21094883221445046	0.11455249502862022	0.35821678867504314	0.47118750709242513	-0.03341449685148714
4931429L15Rik	0.202175396856337	0.1387401322836401	0.08515379368788402	-0.002558790679112539	0.1001159116054932	-0.07364103385683475	0.22973045548324914	0.12268471053986059	0.03318350551355204	-0.12862696241416538	0.23529170983241865	0.10897200814894835	-0.02204005713289586	0.051155474714813486	0.0931784487137454	0.4534952697183835	0.16294277387491093
4931429P17Rik	0.06120385911248373	0.2090832566813758	0.3403825141130446	0.21624420012605286	0.27068661462973664	0.053740283965730815	0.04746632724179822	0.24117590763341787	0.04670649578949387	-0.02952068651781498	0.13754817873440428	-0.01949727995644886	-0.12513245145686894	-0.03268156697798386	0.24990868503693858	0.15230284952880407	-0.15463863780043624
4931431B13Rik	0.2960201864671678	0.0695808009464486	-0.050538774256232	0.17499293157196552	-0.07530992528141851	0.030388863527340826	0.02975706728226998	0.14947672619438598	0.1434768842186113	0.27583545685772504	0.12468676207768266	0.020868226679176295	-0.20304173306422238	0.15226080726989263	0.3323992236691457	0.1342156424129722	0.07035292899776113
4931431C16Rik	-0.09236502609272935	0.06126985838862807	0.0023653395751482144	-0.16039716751023206	0.11157886604185938	-0.05988639798675579	-0.05013297451993233	0.03907084470991528	-0.058595295618198415	0.02306144444793202	0.3212152818685828	0.06267461761858123	0.013826523691051232	-0.040500114907582624	0.1762533124676075	0.06664425334016184	-0.217327859874272
Fem1al	-0.00012159707108440477	0.16751181935330312	0.14826414615338096	0.3585895973958456	0.17266168974954577	0.09295671599718075	0.03127251880042426	0.16997359682645832	0.04333391301202786	0.1701730272233346	0.09903132844923909	-0.16044376018022038	-0.07982109291072394	0.26772534859361063	0.2079090701360981	0.18635005379005484	-0.14449688170879058
	-0.14527089599474213	-0.05159123989221304	0.27754252317865513	0.2510266457797497	0.06888971310863169	-0.04152786170468999	0.33236718608140653	0.10291774498088191	0.07370724688909781	-0.010348555480492025	0.15800462566819537	0.15827106157843143	0.039713042850927575	0.1418328463048622	0.31822663028550374	0.062265490722430844	-0.03833593929578389
4931440P22Rik	0.22256317244148885	0.24226377716627068	0.23249359991338192	0.012572036554825274	0.12644980111628015	0.19050547659810033	0.10887869045510393	0.1433559217245018	0.27812632586588	-0.009654294282715655	0.5302944515714656	-0.009032436457966983	-0.03190113234345353	0.1598519218148115	0.37834649934118914	0.41389365906979686	0.18484248191895883
Dmtf1l	-0.06108484217047852	0.060406979249723436	0.13457091330347573	0.20002669925386962	-0.08290118018157373	-0.13745231152443804	0.31145157747211866	0.17736082943592207	-0.014789751743022666	-0.08337019462807341	0.16048786263125478	-0.05710777369959868	-0.1621764527986669	0.06623227883076321	0.10828361371974041	-0.12076548521934556	-0.09865398228748817
4932412D23Rik	0.1890834455362494	0.12088284310605472	0.1639159789249374	0.27296490652550814	0.06509139745279843	0.02669394152827628	0.20057207992889356	0.12375097127018901	0.17034710632314398	0.035656526884163146	0.3466640424660293	-0.07456200884221137	-0.2200768559385753	0.2063949138165991	0.23818522965822117	0.14910905257534646	-0.06903631280368731
4932413F04Rik	-0.16492616074748098	0.13724321521581237	0.08948128156382568	0.22537285774983526	0.18261633985439035	0.18308095588364406	0.19822686399474646	0.15062916760372425	0.01908071501325365	-0.07084106604783798	0.34416196935618026	-0.015131488491646814	-0.17640510758645306	0.23981808187238748	0.0741800557841768	0.3509130178310088	-0.1767152256499571
4932414J04Rik	0.01763157530723869	0.20923651543650235	0.17315855400765987	0.19854822740000497	0.3111257237509832	-0.02583906707179453	0.30363817368368456	0.04403691412260307	0.140423334384688	-0.056895974306137596	0.2657274166517848	-0.08960279060883193	-0.1550250211905671	0.1367758581108746	0.16396919215010014	0.2555015526376195	-0.1822987759109598
4932414N04Rik	0.01994191965784238	0.21563506846303518	0.11794638223366004	0.29490650935602086	0.28885648493885235	-0.023131888237525586	0.23400874789739404	0.3006675646682876	0.08092062270681064	0.010641177698282142	0.21797045598988513	-0.10680483944758645	-0.2295425271617398	0.09238571795520677	0.210438470805035	0.16234465670715617	-0.12403281967719315
4932415M13Rik	0.14833115063972063	0.24851380778560886	0.09846303093883896	0.4423524538672885	0.1298028769785423	0.07181430731879844	0.02244803849623385	0.18000137373060013	0.1513459051423304	-0.012614944529415122	0.4035590092682468	0.0018654804896602304	-0.27517753292171143	0.2617732583818314	0.13715441797012054	0.2200736478793234	-0.1020055588986613
Ppp4r3c2	0.006079853554220238	0.21843620385225965	0.21937791050729175	0.0017635573612627144	0.14336778368388559	-0.3612087140851162	0.0453991387567447	0.1730919527282531	0.09030772145831094	-0.005277793523954649	0.1635531011621669	-0.03007378463228554	-0.22755214564183687	-0.09397856507354924	0.10756595410707982	-0.0436143818410057	-0.09112109547811303
4932431L22Rik	-0.0634517043602403	0.04434129346114074		0.18756364393383873	-0.12703225214371847				0.32391071600264876	0.16051262270364425			0.0048313589582534445		0.10632522397873505	-0.16468593307148252
Wdr87-ps	0.33836411647087034	0.11356473754876267	0.16941192151145973	0.2448945569957808	0.01212176154892023	0.15363024859173915	0.2627598304456331	0.11872553146212331	0.17669155482629284	-0.11295765407976109	0.3177862140762901	-0.06830065663756005	-0.2007173568059104	0.35639979653847464	0.0009197820614315862	0.4371375556410023	-0.10633275325505248
4932435O22Rik	0.23443915305073237	0.23325982530258677	-0.025966209482831872	-0.043297843082023516	0.30237249693465434	0.11974671397386456	0.18924646869810138	0.3568490589868191	0.17310906314760727	0.06260407114999864	0.2042997087085365	0.16737929952718988	-0.1765871562010934	0.22231612607851253	0.2061582700994741	0.13891945049030943	-0.06287647911747099
Bltp1	-0.08532061154422402	0.27885430495273106	-0.42757583428979523	0.20038024133458712	0.21183667055007638	-0.016866107750180995	0.32944699792468063	-0.23421954037443307	0.08639962320258429	0.023256122227697264	0.2198560763045539	-0.1321565954351886	-0.17265748375329912	-0.08779782291822577	-0.11910269623745731	0.06708456888725461	-0.05785117874616788
4932438H23Rik	0.2692969800949284	0.1736454790139345	-0.019657911157424508	0.42694500681508085	0.1604884900760952	0.1067747163758239	0.1487436454467529	0.12582844607613222	0.19596421059505034	0.03143212701958573	0.32244107380836107	0.04412321802839542	-0.02832843850998088	0.07318242535211107	0.00964517719666358	0.11355658473761893	0.06755332127106671
4932441J04Rik	-0.0028372649919694445	0.17613262432917073	-0.09165876174744407	0.05170410938076607	-0.026688760194885055	-0.2081313206232235	-0.0698510087080103	0.1576251879036597	-0.0460658369434232	0.01979536961206151	-0.15683284347966284	-0.11401239817012135	-0.05119653906759661	0.009635489451489579	-0.017028859940402034	0.242592305867964	0.021866323964202336
4932702P03Rik	0.08426677026149251	0.169613141365372	0.12236190597201858	0.31022049406147145	-0.08398883459977095	0.1464755201857827	0.2974054238371065	-0.004577648354810168	0.15284725222675616	-0.13155210751817803	0.02090006983395947	-0.15199485141105168	-0.021451277392606105	0.17008608873859354	0.11260918603849088	0.11593216963072465	0.0029734246545206344
Capza1b	0.06480403724950311	0.044521668364258506	0.10558444936177556	0.2637553198037917	0.09375392447881647	-0.065006105511736	0.1056171972257173	0.15280912674435573	-0.0057088886284634415	-0.08950794545503575	0.24350324632998083	-0.08714987506970318	-0.2864730786049073	0.2592651170121727	0.029439514073707738	0.05939703991206652	-0.313483913576604
4933400C23Rik	0.046409548797214484	0.1970524444039428	0.20378760476680371	0.091848797397396	0.15534013077990597	0.11897754110448949	0.28368494450774917	-0.12411760332471217	0.16747350466452146	-0.14301227930796123	0.29771043814289755	0.15013758635656396	-0.2445516581106291	-0.1913994000441836	0.28768546479368706	0.3263936240833399	0.03683033529572974
4933400L20Rik	0.12825556332045016	0.15328797231393765	0.10767174295087505	0.08085024557050673	0.004209301388694637	0.12559030916366715	0.09273951776928091	0.050382883108692426	-0.0014582946509538717	0.06735766883217316	0.3386550108824295	0.18608617606664918	-0.1633698871488033	-0.285162588502084	0.028635583698903927	0.12833747208455695	-0.07367111490381345
4933401B06Rik	0.014179377206688359	0.03530323320781584	0.13097298312744515	0.08940718001067577	0.05167889293169868	-0.003604388235445519	0.13640517408885416	-0.06360747296847058	0.15220999117429812	-0.1446920369662572	0.02989591699017582	0.0027191911240418633	-0.23509615230068434	-0.07533176604048918	0.305244019456033	0.15936169291461005	0.0
4933401H06Rik	0.21097091833144227	0.007892976318815206	-0.09053771870916257	0.2845899854509216	-0.10225007584770276	-0.10913984570941658	0.12680083681283247	-0.01647059578826042	0.0516482004776424	-0.08798467984446347	0.21581031153349337	-0.33897256396215303	-0.05558932210992648	-0.060999617460234995	0.1821401366463774	0.2403511616276591	-0.15003981095166086
4933402C06Rik	0.21020730049701525	0.26646065993403356	0.2075633966473001	0.21642921846978724	0.04675397906181656	0.15337518898027783	0.34899032359016213	0.021362846580520213	0.23703044504254184	0.10332361063783425	0.3906985852025275	0.36602135547319004	-0.09021371104845549	0.07185225955629199	0.13768771077382067	0.24259714966370582	-0.1495026366674041
4933402D24Rik	-0.01973925787270171	0.16015539910722942	-0.0320213299405126	0.3600852936113054	0.024948177320190317	0.09789152889451277	-0.11027188417239837	0.23316240236105767	0.04911943101805457	-0.015446870852345047	0.27098539637538044	-0.12938825361453463	-0.252148812066163	0.26123110655522785	0.10612482499665653	0.22238029160366454	-0.17875383837633946
Magec2	-0.0665197739392032	-0.0019325662212328783	0.0683286895428434	-0.16622171177439898	0.07948921187778854	-0.16281329520544358	0.1414640048916855	0.25515666830176703	-0.04512077346515454	-0.04822567352094954	0.13335003943564583	0.026308344528157803	-0.4233121947577794	-0.057251037321707825	0.05715059718614434	-0.07604477999306856	-0.14920976681130751
4933402J07Rik	0.22942908404745546	0.18576377327584045	0.023529964006524202	0.27964871533609753	-0.17772968678392312	0.11847065610508109	0.31152660135152704	0.0359761527892117	0.0893303012386738	-0.06662150965968207	0.20254199620340585	0.12263445917725886	-0.14882575945750445	0.0015887504883360386	0.28580152513978196	0.1552991300162266	-0.023822476947756736
4933402J10Rik	0.22722439349972437	0.1944470455667917	0.3747195853261119	-0.00879045518581966	0.26210895724452826	-0.08434854386218706	0.3809232773457902	0.10504401504945071	0.18651945980578843	-0.0019308588565431308	0.22511405602814955	-0.08096788170230722	-0.17836359239665311	0.22880588574467892	0.28253830920267436	0.16931000105952054	-0.09143170075808595
4933402J15Rik	-0.07248646768977889	0.18996422697934054	0.057965149626799516	0.2500862450022394	0.1900877334812563	0.17163054011557577	0.26569844915727747	0.141955485666776	0.08610951844735447	-0.0399910858888271	0.26502449664451383	0.08918200276375683	-0.19554365071158028	0.40036190215486606	0.17564781972658927	0.10454000523946956	-0.012530861044051243
4933402N03Rik	0.21331851712759028	0.17196943367614934	0.05760981466967954	0.1724363434216873	0.05422956700453493	-0.01814463772437673	0.25071501510190825	0.12444928869720272	0.241424517082916	-0.15758575930185428	0.1576448759566029	0.11511242425110554	-0.2193082039289096	0.15722165608802352	0.26683640934890296	0.22656256257507454	-0.12162001389117913
4933402N22Rik	0.25256766439803746	0.08011212653057168	0.08965854985626298	0.1764667747296735	0.00586307909693187	-0.016837417372214093	0.2198277636608483	0.18289685277250195	0.10667841455448325	0.019752285858204117	0.19443409495376665	-0.02403837168550565	-0.16016864077752416	0.11608443087972664	0.071045843177636	0.17031079692307954	-0.215740065988673
Tex16	0.2028280032248018	0.11310711695700237	-0.09644548496976045	0.09873632266396988	0.1623004341760334	0.04475618772335791	0.20306784385626128	0.031360680261448594	0.18000240789611574	-0.11065966646721632	0.0774318559473429	-0.02465922148712287	-0.13101656559373176	-0.19425974889474978	0.4104799148531554	0.13028131596605536	-0.2023924841413266
4933404G15Rik	0.17822077385270924	0.21356607526882698	0.18012341331811793	-0.047542035845550876	0.28607357255451743	-0.045374985215153034	0.3102983892707214	0.11305421424848294	0.11636170982982194	-4.290797458984735e-05	0.26768556082471	-0.010158596044855226	-0.1652234366815178	0.07060820185266367	0.23179389671078773	0.21423547728967585	-0.3055522785798233
4933404K08Rik	0.1533813616651159	0.14607296822379187	0.13244968401703944	0.1829998888834802	0.1404770830480755	-0.3067612417227058	0.1520204611903372	0.29508543592644204	0.09753765225473876	0.0924203297479257	0.16563811002769266	0.06887571572285141	-0.08658430734798778	-0.14953443169676317	0.18145443727142302	0.1375663129702295	-0.21644554591324397
4933404K13Rik	0.2277513141410901	0.18793354847391394	0.0727482309067243	0.24959383868786503	0.12480908471064835	0.1581709164571034	0.3074842998303485	-0.08444213824971593	0.1587760703110906	-0.013494846042957214	0.3081956947965014	0.18368319245271794	-0.11291544273286122	0.41808726573868926	0.431843077187872	0.2794183247127485	0.0047571709438913
4933404O12Rik	0.0655813536715223	0.33395082742072046	0.05662370276830449	0.017377729708888182	-0.08667410867149165	-0.20114872016564458	0.13399997233501404	-0.2763249772641745	0.28418004669337804	0.13022570288018673	-0.3546416668742433	-0.21248214250849556	0.018339737994881273	-0.19679655027050055	0.08595474506454849	-0.2396550896085761	0.1967770710832142
4933405D12Rik	0.1330271957663388	0.24253197998774212	-0.016499995721331102	0.11795402214749037	0.11068348288651235	-0.07175606147150794	0.08788805277991842	0.11228356162344616	0.06130350205061413	0.04522597052234309	0.027051399129671323	-0.14884270036245414	-0.19222593868580273	0.17482294772496004	0.09338772258572937	0.2072369249679244	-0.06230733650901531
4933405E24Rik	0.2695038348251726	0.15095033073615008	0.3016914162060431	0.41726244495352716	0.10566425793671924	0.09024855711506755	0.029991412202726473	0.07127976995458038	0.046511924130423495	0.23136218777851822	0.15995344326255542	0.15533376512105626	-0.12997923849047702	-0.04100953681307847	0.06506595646846151	0.19923000760543758	-0.05957468682807414
4933405L10Rik	-0.007377661611155089	0.05996121566479407	-0.28636217918229845	0.019020793568519656	0.0837930506894915	0.016562179303771678	0.04745848810183629	0.08392814189212731	0.12114760729646389	-0.3108961826243994	0.007265651858774057	-0.20838517227992823	0.1471880650467572	-0.039823949129936184	-0.05859856669968512	-0.05871262735056061	-0.05159001577990007
4933405O20Rik	0.06123055617089327	-0.12239732421640634	0.2735558372171396	-0.08695837252184747	-0.3426953045706496	-0.043963357699864675	0.26745998134562593	-0.06946501169399383	0.13688838091479855	0.20048349426169468	0.2432747796451122	0.1543125055002947	-0.16817141116608486	-0.2097606685217494	0.3384351854849784	0.21432718963217923	0.07309153445439534
4933406B17Rik	0.16788502281053486	0.21808720854505975	0.2439203026986386	0.24128874756762206	0.012346251226226897	-0.08107597569943746	0.19279570868052318	0.08400769361770465	0.16747350466452146	0.03003558221289315	0.3172975799553352	0.07495861084061183	-0.16153442392892672	0.00023440580975449748	0.14032927835212258	0.253185475128454	-0.02156126690433381
4933406C10Rik	0.15260432421092798	0.17682228872724012	0.1487942826502833	-0.1820585361847223	0.0154039628777552	-0.24088921832510413	0.053126623460497124	0.1345608356176183	-0.05295089989621795	-0.08491488171330792	0.1524814119842733	0.06791569629248603	-0.09643152558598864	0.17843952425788664	0.19053165153854332	0.3031134655830061	0.05984050066529947
4933406D12Rik	0.016496088789238667	0.16271188840419087	0.30541106235927085	0.025658527257381044	0.211776178444086	-0.05555562144091072	0.23160808325384166	0.2866082555406931	0.13006426200769014	-0.004607407991733439	0.11928721121519827	0.037340869051232725	-0.014452655190095701	0.027761689273585688	0.1237871215923758	-0.004872302858844823	0.15008004590516383
4933406F09Rik	0.10432285130310144	0.15816303529058445	0.1042468643452078	-0.015175031587793186	0.03058390642890313	-0.03660801027597441	0.3318917424996547	0.11384894219004825	0.17604019270289542	0.02686268559895611	0.4039228774160361	-0.13658574252591069	0.004647711780749798	-0.029224848995469982	0.09143955125695846	0.09612879694542568	-0.04842258554269843
4933406G16Rik	0.07914102244133202	0.248015707338305	0.10616080169307757	0.35335709090435	0.1168458893179696	0.1551941476649914	0.12295382045327014	0.1075002706991119	0.0882555500597496	-0.049333247507632454	0.2849441115034153	0.11581391584266859	-0.12867782420428853	-0.04176352294867196	-0.13209480750657132	0.2735368131878384	-0.1429348616865404
4933406I18Rik	0.19820322586757977	0.20555830531346547	-0.14478157930449792	0.016948649962989705	0.27019151599226876	0.12634560105988002	0.22936696573227972	0.2687279718314688	0.16666889620010716	0.03578525080793269	0.011640079250166881	-0.09956334933950715	-0.19768690285301302	0.2689247711482447	0.2799756430858633	0.23508608653841712	-0.03686993253280714
4933406J10Rik	0.21640225417321235	0.10452247099629708	0.0340678660587451	0.16462237091653276	0.09807620201796831	-0.038783159989560306	0.10480878306644538	0.2355309171771055	0.12065295497336494	0.033597661213467404	-0.008630339132522487	-0.06419110303898387	-0.08246055892487561	-0.015164564537579367	0.11023315828301157	0.08086556058315074	-0.14699647740978808
4933406K04Rik	0.2338580474655982	0.13341174633764902	0.08191155955387863	0.29425457689255985	0.07241667268218795	0.13648052901465024	0.2789244949103285	0.2280256785529723	0.15172616757527	0.060671876070044164	0.2739456849441311	0.06267428187378515	-0.13613063534795763	0.18508979950398924	0.2079862205417644	0.2449855931904282	-0.04195441965165336
Mgat4f	0.08415916524839451	0.29334284804295735	-0.03631114872367475	0.19766340860804477	0.12386830777727686	0.06858367628502114	0.046880962185125476	0.04069167265535003	0.2151533801451824	-0.15764389864309916	0.18695765593659058	0.24145022724505058	-0.08876218185196673	-0.1524576611885796	0.06291100329712887	0.21942758215957733	0.13032235412579446
4933407I05Rik	0.13898545224947464	0.10928182371755303	0.15880011064916613	0.3417523660278287	0.058770320222617994	0.06736052791815453	0.16901112658393436	0.13513902793377702	0.14874681613413723	-0.25738611108618786	0.4193076510438119	0.03921394051753135	-0.23322561909228662	-0.00031910663143370317	0.30655577661589	0.1923471504576792	-0.09530583347596579
4933407K13Rik	0.06837808630646361	0.15774157371398648	-0.4339799467002406	0.03973278447019865	0.09328193675832815	-0.11557360857821226	0.10874831390648598	0.0494449167145587	-0.0595793410554406	0.006350380239297408	0.013489437635707414	-0.18144855016077838	-0.16141699917579125	0.11223440069414559	0.1576156337273687	-0.1854435055618487	-0.1695956932124414
4933407L21Rik	0.41132235912151316	0.12394801820858543	0.3082489211140232	0.2921483064568378	0.2185434569210131	0.10643030039305719	0.12414771669905715	0.051530188948074616	0.054225620206055446	0.0033911779145778588	0.21362287775575828	0.11797895517974367	-0.01950216315844033	0.08214944037714171	0.32054189259258437	0.10410864787267171	-0.10141774061171743
Brd8dc	0.18859705725191178	0.2272827338526519	-0.04073830376298565	0.19372950527316082	0.23457789708269547	-0.16484152638281221	0.06577928828091381	0.16833294018748915	0.1710367707212134	0.061744575434790346	0.1895773654824687	0.0008340117328581708	-0.11645506086575975	-0.05858017557745207	0.2849957374253443	0.11872155596587655	0.0030736801292659106
4933408J17Rik	0.09892121140490183	0.1287756689950713	0.21658624920639544	0.2859378877369144	0.0005150056286138228	-0.09089553610287529	0.19724804159167666	-0.07060075011625688	-0.12072958435092819	-0.04282215864066766	0.2793095310756118	-0.062317332949966726	-0.2515002105893371	0.217219344037771	0.1842185969631266	0.39716930464036626	-0.17525870258036316
4933409F18Rik	0.11028854347355513	0.24421782629413402	0.09548984314523903	0.22437669870339397	0.20205387495948984	-0.006397260822463836	0.3848866443680419	-0.013282658258623185	0.26552079325672245	-0.016305030344141994	0.1856248152074899	-0.051946244046572956	-0.23835470906962933	0.1377838610577893	0.27152006024925385	0.2966951041273066	-0.06414513218815886
4933409G03Rik	0.011024801111652698	0.21107562049802076	0.037287752471594965	-0.06140131163807156	0.18244470795603096	-0.14418664571658335	0.22619456476545485	0.14187765251183418	0.13858422932316955	0.09692911459846518	0.2471975708672512	-0.0012191018532225375	-0.3004280883411213	0.11190590894230111	0.1566491369619848	0.22812379614579395	-0.13772623278749657
4933411E08Rik	0.12327991265491872	0.16222748414496885	0.016874211741124977	0.20191643170802978	0.06466784011483308	-0.13044876853729914	0.1529669419587186	-0.025520416667334192	-0.12188831740727074	0.18196459721386762	0.0943661350470068	-0.01750043518293609	-0.14798719003727248	0.24251595218098537	-0.14522421904930208	0.12950640998319532	-0.1648629639678251
4933411G06Rik	-0.04465764357881597	0.17649842792203477	-0.0004860381386523833	0.06278226758826562	0.02849863210206421	0.06551639977600156	0.016658501715990426	0.16752984313121194	0.14091967015027212	0.0529168283400703	0.034887046953253315	0.03275252878858483	-0.20534441125323613	0.1648342753709636	0.05249523282352774	0.12786167782576927	-0.009132661438884805
4933411K16Rik	-0.05046163405514657	0.15245838965415098	0.11245704315115737	-0.14977348207612767	0.11215210294029034	-0.16012073286494982	0.1858513734421113	-0.04506698138045716	0.11308795924749068	-0.02180264061009486	0.1476030470833725	0.07519891978476276	0.004416278136706317	0.3110867901966221	0.1970710177613394	0.2535834289701798	0.12052989224574713
4933412E12Rik	-0.0383030773915875	0.1217640809480323	-0.2840767507196289	0.12726505263348725	0.27246563864553075	-0.13025098478829342	-0.19189565175519807	-0.16959535429444253	-0.10751101672126452	-0.16506697824714278	-0.030750115900752384	-0.01665624995018891	-0.3648834224391019	-0.07640052577372562	0.039356006768297515	-0.5308746424375176	-0.17317764087385754
4933412E24Rik	0.05271524693110256	0.09862501746742457	-0.07389269763702724	-0.03437475390666989	0.023926274435753455	-0.0409902744613603	0.2547831450004778	0.09430271533756189	0.06413358498378714	-0.09225177115064657	0.1549379041672175	-0.06884669755711553	-0.07090660615948952	-0.1353531566800538	0.18526532180770774	0.2628430732808878	-0.24472603024303705
4933412O06Rik	0.014470051459044167	0.19329760490334266	0.11075860973120896	0.23789985554852422	0.19863567891218803	-0.07217654568879288	0.29393678207922697	0.005853558479423902	0.12023901897613098	-0.19248517401005522	0.2590295311061514	-0.1794085569607985	-0.17169194107711017	-0.04279053564725497	0.1651087764914144	0.05934432049444028	-0.04173413890095033
4933413J09Rik	0.3388099723981798	0.17222452607344405	0.001421040749803133	0.4686723558162167	0.35617909707032286	-0.04583461342797278	0.16439205724448186	0.14491344791810132	-0.009693616261753359	-0.13657608311948413	0.2921623629862759	-0.15109264027696434	-0.19181636637326194	0.3077270229015042	0.16632725610887847	0.251626064971517	0.010328016990508787
4933413L06Rik	-0.24343733631097833	0.24460097318195034	0.22763002933619444	0.14419355462509567	0.09560100789732487	-0.10141988713987167	0.24019101143874463	-0.09960435179848885	0.05613101906509356	-0.05831193746760256	0.1391370220650789	0.08120172189819728	-0.2089093599227323	0.08399069271314612	0.21243133193813676	0.180765716704305	0.1425751153377724
4933414I15Rik	0.11947153067647946	0.11237698219653201	0.08870220201492042	0.3033934924005289	0.05843825831355418	0.1651424904640293	0.15192867706495553	0.09007410773919503	0.2577616494137613	-0.028656355313071064	0.10675381159439223	-0.06847615558963913	-0.003165315878526803	0.22419801940703293	0.14385221169841592	0.35664601597488843	0.06132796150610124
Ppp1r14bl	0.025742747212616972	0.14210821858576617	0.2643984057439863	0.34903560491495544	0.15200459550403383	-0.11407400474132547	0.4115476599876567	0.060868339267169655	0.20942679946587617	-0.09998591907798118	0.16736826715683698	0.24361163557441717	0.0355169256089454	0.3315380930784069	0.06895975958209842	0.1810151609541302	0.045833888396561204
Taf7l2	0.014186324959847223	0.25578886230618747	0.09430973133503337	0.15344631954165247	0.0249831081808141	-0.048023690381355226	0.31322929739526106	0.05433628504831154	0.16410181205173768	0.02497297423529761	0.14450378757605925	0.02935460379360588	-0.07188972348308532	0.27531463213128204	0.13659097610285373	0.10055432947262542	-0.12973648939695723
4933416E03Rik	0.21932500508581182	0.09103570054516198	0.2425967744829493	0.16764230323556176	0.0008798012822152808	-0.03308512338405811	0.22354034146262014	0.1610220266235517	0.11364136692632595	0.12595904788267376	0.24735097665619965	-0.02413089278560492	-0.28414972325365073	0.21791257770798755	0.15697225870150833	0.282464546552576	-0.12542687293528038
4933416I08Rik	0.01694317668085353	0.18991114052847902	-0.23287705915541285	0.15905942785668017	-0.05829885256394281	-0.029499155236119092	-0.06861284777710196	0.3906522541937584	-0.026326309116889098	-0.10650071780932822	0.0930622947141927	0.017802782619470412	-0.1280663972455264	-0.20893106460705083	0.009530109146487026	0.17818686468491599	-0.07174605630464748
Tex56	-0.07404727809585075	0.19925520301157967	0.16536197760642124	0.18448485218229604	0.10549199352924082	-0.34989663228301693	0.029407870838786238	-0.19735614095934273	0.11105259817446966	-0.10352849486915465	0.20305444073249745	-0.17827504300729283	0.005168196317977261	-0.06703156117189074	0.19531191240915977	0.06834213337554036	0.15008004590516383
4933417D19Rik	-0.08013246984462274	0.26126603721935343	-0.04455253514939724	-0.2265187176792296	0.35569427914751806	-0.05856054769215719	0.037992220423844876	-0.04416564175284801	0.01081167776606091	0.20091058349977264	0.02507506499765082	-0.31807679661207755	0.18917716823297745	-0.28453244291990437	0.16751279979666306	0.007843979345712146	0.1578510205525337
4933417E11Rik	0.11900592757515537	0.10926977552122857	0.14398206546102507	0.08258238359591946	0.2405561778236566	0.0674419442576953	0.009954464769547849	0.014406155178606144	0.16879857850747762	-0.03411588103423615	0.13813165461789217	0.06404123604304704	-0.3026320300958804	0.15726412506454698	0.10881077880636736	0.17323573486733287	-0.21399534010203705
4933417G07Rik	0.2249140491491207	0.1991808734789322	-0.02265274131114735	0.12351553297536473	-0.13638136499370623	0.16378135704298555	0.07878563552929882	-0.006764863024300721	0.18890156015477397	0.10196068313332146	0.37917859157317196	0.02757422791949534	-0.10269567919301205	-0.042297226115700436	0.12606486444414622	0.13165506909845695	0.22512006885774574
4933417O13Rik	0.33223772913695704	0.1741542975451724	0.04789863077855475	0.1494803837051621	0.0753893113543618	0.07570597737557001	0.14923429116462153	0.12136960131833645	-0.17169139264374242	-0.16554087234837883	0.05865670364556729	-0.2738268364742494	-0.06815288133115155	0.31617840849594286	0.08622967185450141	0.3787469154185523	-0.05957468682807414
4933421I07Rik	0.23078272000708283	0.1918738917880661	0.19279213866194644	0.41992079431164586	0.15035986696757014	-0.16159430699359603	0.21064753504004308	0.04630390594364825	0.15937509254000937	-0.04799038816377568	0.43434373456800374	0.2554108348987243	-0.13702580680229975	-0.13580751379618508	0.236148360793805	0.45890532410386914	-0.2452070226363483
4933421O10Rik	0.21392978039449612	0.1095416952266911	-0.07478219871690893	-0.09276704106324998	-0.3466964346859666	0.2971524937970819	0.09302175937956964	0.09773096819361995	0.2850995992241373	0.21389625333038906	-0.06073873128981161	-0.344424058426714	-0.1898595208800116	0.27556346401066906	0.5301756121123623	0.4599825709917972	0.13564349138166473
4933422A05Rik	0.19632692987637285	0.1618646404642018	0.049275585502521785	0.12297002440014582	0.12937967195763542	0.002179101584181056	0.10090880058494513	0.1153211703864922	0.13541627179343843	-0.02139690335304094	0.20649258113664343	-0.06840204719614383	-0.08734164770825747	-0.4497581331678773	-0.045258098918564416	0.16022019929441678	0.10090761278285593
4933424G06Rik	0.20294551163987157	0.11210877937506059	0.019836210285892827	0.1432025918594883	0.1487929614949377	-0.12711677565672835	0.2294777805110659	0.20578116420244177	0.018775628899579587	-0.04637526937315928	0.17058842303033991	0.12092230618592757	-0.11077118254233476	0.16119254312091394	0.267505714125395	0.3015089067452886	-0.246318597786475
4933424M12Rik	0.09889825725846522	-0.11265377339747752	-0.010535050610264104	0.1106831875706939	0.017555372958777685	0.07507243159024524	-0.026900952675847873	-0.1069249246449468	0.06628567491043837	-0.027375287788322614	0.10895192344755336	-0.25392885242211766	-0.1531707032646535	-0.0977600700599047	0.08607627124897262	-0.044511732370450564	-0.1926193036254874
4933425B07Rik	0.23911573092023222	0.17608481134088164	0.20385725144624037	0.24009619831466686	0.3031128723079492	0.02411829525012903	0.10638090010709224	-0.029707799900307894	0.1368939415784374	-0.06078485359811363	0.17946483576174224	0.031595469491088414	-0.06458498874665776	0.09748677176789824	0.08519747958085752	0.1808396896191102	-0.059823298422380176
Nt5el	0.046004225226933135	0.21843620385225965	0.13886656438652553	0.20229064260829013	0.05926097254338401	0.10492552943213736	0.3138863221257163	0.09726451952104119	0.2521489668719323	-0.013387288072032374	0.31535648951357054	0.21925938966106126	-0.18311619243126606	0.1777025698137123	0.11345963879402028	0.25154900236264066	-0.09830354535620159
4933427D06Rik	0.25646890339145295	0.23990655620462814	0.14433201311460664	0.1924774487612165	0.07107034476968262	0.023338188665219195	0.1982019632194822	0.22229360386779964	-0.00486689312096752	-0.06465466495889369	0.2992457649979816	-0.05493773225104136	0.017215674850117	0.14463508069732595	0.11305727114620782	0.306306249587613	-0.09360175694696456
4933427D14Rik	-0.03704657432371531	0.2714595700178757	-0.0673242450237321	0.1638226469840372	0.050845949888969115	-0.009913666387510966	0.012281304179524883	0.1678637754085409	0.07072891549089605	-0.2042419590476734	0.15893603536910106	-0.1113127393426031	0.07285836359753083	0.25682553480699927	0.20352458806857648	-0.010661007163704246	0.09319802926349463
4933427E11Rik	0.16461906399506268	0.10398024623051358	0.17579912425854827	-0.012407001389341865	0.10646023269564117	0.13947493089087504	0.1114056715709188	-0.00023359467774687506	0.06711405312082194	0.07290623756564088	0.051334650759324585	-0.19492514939741226	-0.12358284308786857	-0.19456949072131596	0.19050389397373715	-0.024061474232064253	0.04913095635619226
4933427E13Rik	0.04888202257593072	0.1825694920444852	0.31611024286880207	0.29996900338063387	0.0121429568089268	0.09935099479340047	0.09476611531896553	0.332072467521463	0.14345019479843704	-0.08555850133215562	0.26579994051004124	-0.05483529360641507	-0.21263278189987325	0.009370297351940688	0.20404395388026572	0.17590661820112008	-0.29722536267007527
4933427I22Rik	0.3400820137744595	0.15051817180567967	0.10813475055883585	0.21588816381828863	0.16286935743598982	0.003680484289727039	0.21206513538397728	-0.10338372874420076	-0.028833014532355507	-0.008744024447077335	0.06346213245008211	0.029807049287800574	-0.07732186029837843	0.08052026866846194	0.06727486475987035	0.14913296405411608	-0.13476184815280712
4933428C19Rik	0.06826199356902272	0.20947039580078994	0.03199274571482452	0.4183494132760535	0.09614589369553003	0.22313897425121412	0.10288535811362517	0.15852660631210588	0.2998887568356797	0.04222234819163719	0.25378002393592375	-0.06562865202542847	-0.14631046416931445	0.044621255935441376	0.23991868831377033	0.20974215242960423	-0.10311411926926912
4933428G20Rik	0.310639984263626	0.028199610943282497	-0.0563341154386242	0.18759366490681262	-0.1152747341634485	-0.07677026604078187	-0.12004159550241755	0.15294095894868123	0.011494406634490148	0.16493825432337325	-0.12749694281491203	0.2050566070851974	-0.22949701912701304	0.3529877668586013	-0.07519218352203218	0.31424587782537755	0.05604251475523341
4933428M09Rik	0.020512925348951005	0.030762416223914818	0.04854267904156092	-0.22098287940626937	0.2885657839841847	-0.11378668170052138	0.10253594570265566	0.02018369980001085	-0.03172202918014416	-0.09005815407122023	0.19810730960678452	0.0680817294208408	-0.3141350914358186	0.3159567332421963	-0.19960301742000444	-0.11736251255268686
4933429O19Rik	0.18458435390612643	0.04682411941895154	0.1500391932272853	0.23305744535116465	0.18424326363659513	0.09398391906290829	0.13598699902754036	0.12215904616609137	0.014713962239670534	0.005084703516980699	0.3451272117419711	-0.0683768791570459	-0.17292221772495572	0.0735120601717044	0.23273184644074413	0.17911184724584192	-0.10239485705614738
4933430H16Rik	0.16325728157023991	0.18599367893583535	-0.022376672091491814	0.39100117219421426	-0.019536732919095533	0.027249808536495147	0.11078810513399913	-0.03133504125183853	-0.027137145500510277	0.17703549212266637	0.2654314846045786	0.12234215104637303	0.13153232023662928	-0.16096522774069508	0.131294117794666	0.12971702900173043	-0.15946004877423658
4933430I17Rik	0.2185099367386754	0.09222345589739263	0.14610678183179254	0.09683038079215969	0.16843884941694287	0.023346469761064782	0.23285039724849135	0.18420716091927145	0.32448709929165687	0.04213922884692477	0.42107352103718954	0.03479785917885313	-0.14900679108308754	0.022003206604159463	0.25754088617989657	0.300925046860662	-0.09920441846407467
4933430M04Rik	0.1425917582848883	0.1812821882577705	0.3080906846175059	0.28713409653551997	0.21121245868814906	-0.15892191995217	-0.02991869689069659	0.1188388204734009	0.2551367090314578	-0.016879476007098205	0.30601610310631283	-0.055688520814349815	0.026576692280423482	0.30972135952771096	0.020503965970412635	0.07980345988543168	-0.15217206688611123
4933430N04Rik	0.25207072835797106	0.15885269968865384	0.14989040195012304	0.2413144490933015	0.2114934067533576	0.06956732993140811	0.1725960322109224	0.0008852999176755514	0.15134302068745362	0.08096734805104196	0.3040925376694687	-0.13763973631269344	-0.19747723473106807	0.13227006914843908	0.2393998128311406	0.244514188111761	-0.2720365224234241
4933431E20Rik	-0.19710885222782012	0.31919967223979145	0.5406611103982917	0.1494055675218485	0.15927440167751336	0.01982733277502193	0.25539438163427813	0.2564955054567733	0.24249366529896052	0.0010297913901563364	-0.1343141854910222	-0.12910095161009752	0.2591227497341289	0.016757890292972685	-0.10450226918904314	0.20527878079499912	-0.11993780345993342
4933431G14Rik	0.05390803484741944	0.07268296461875938	0.11840456247928464	0.3072473304928527	0.32622933080660943	-0.15377674828476612	0.08024594050292098	-0.14520152191436814	-0.07187835615434507	0.13056896667690548	0.14885521907144877	0.07740540184211372	-0.2999706047735583	0.03241869844590538	-0.2821653366455303	0.29230741070278893	-0.10005267646920384
4933432G23Rik	0.10771618828397232	0.0751469333409151	0.1532931944328919	0.21102797703143464	0.10350202247491957	-0.21000779951476628	0.07243517035829623	-0.034129077790084096	0.12012317985163795	0.1644180493191208	0.354164259929507	0.000924605744768192	-0.10990056438426903	0.0010674117613599706	0.29050735443973924	0.2183014667439672	-0.031209304624171895
4933432I03Rik	0.09131569035651398	0.1192060847073308	0.20956820919540997	0.22734463562401067	0.204556315159623	0.21436930806492924	0.08021812678805017	0.03329468684348353	0.18362999749511255	-0.14421370259647698	0.21923125994637718	0.18160777532196445	-0.2514579058074246	-0.0015070880479536339	0.2624987982642073	0.31901634371557586	-0.010067517620700614
4933433F19Rik	0.18625603934052945	0.17260225682549377	0.2066724107597785	0.21754459518534158	0.02804778488385002	0.07657429692497657	0.17358956631375358	0.04699620707250144	0.3569066676181274	-0.12132715149431623	0.23768045825703166	0.007370881925666097	0.08114852123645491	-0.06748923236629178	0.2680275240373589	-0.04330424522593305
4933433G08Rik	0.12907336006824766	0.12347534314326533	0.016143724996893507	0.338940776584868	0.01789684136985125	0.17851554779013354	0.36283375112029986	0.014700627228872212	-0.07652962236082198	-0.12202643621078665	0.033629879882853736	0.1332403650780513	0.021780461844905095	-0.025719164662029097	0.11466738101264147	0.08986859612566181	-0.1874319469724614
4933433G15Rik	0.23129627987223494	0.2382790495329808	-0.039587520556697904	-0.15605963452539073	0.07917408686776853	0.1967466230673129	0.132936200435957	-0.047041361428098526	0.022031365938440503	-0.10293727391338867	0.3839775675389941	0.13329840445559682	-0.13038346937776452	-0.1504102652658666	-0.047492658688349766	0.19121260132509138	-0.08778105945970553
4933433G19Rik	0.14129579660007835	0.24107602181404003	-0.047079281723742455	0.2005947812075364	-0.12125793619090863	-0.14900540994561937	0.03731078676427458	0.20494746294445992	0.08632299382502101	-0.10765610824592702	0.35326371356736996	-0.13443967359576628	-0.16492111784975122	-0.015453962229830719	0.2666398199550283	0.20306680311817613	0.013231359096022853
4933436E23Rik	0.07390538624075331	0.23383454563431127	0.13783072841614735	0.3154032514716468	0.12580886676613848	-0.03630770033705079	0.29046472907996335	0.339212269597518	0.13107455032196935	-0.014631619335137947	0.2062597507289398	0.32968121448389126	-0.12349286337590543	-0.01584763583967843	0.17255000209692767	0.12720684738188603	-0.20366879829700474
4933436H12Rik	0.21731751121423926	0.13082799825531322	0.25713268969952463	0.09679970405153121	0.22203959052494604	0.004387303350861951	0.20402165631902394	-0.023826657130181256	0.22942818832246728	-0.12579592714572735	0.28418184063187746	0.056420853059087436	-0.19843906671730757	0.24953072108260882	0.15014723766906937	0.31120034412394865	-0.03478174509526276
4933436I01Rik	-0.03152947019815075	0.0627498762455624	-0.10782078865908858	-0.12462385235907693	0.01455746224889725	0.00504394960799904	0.3136762454048633	0.19716459581028495	0.0289036814069434	-0.15940770453642236	0.17086765584482472	0.058958100208175095	-0.18974881849110278	-0.07093945028492803	0.18839442321085603	0.17298479407148565	-0.18829924823317357
4933438B17Rik	0.21097091833144227	0.2753676682736024	0.257064946456635	0.5074012690258672	-0.03067920183174086	-0.04873308240578886	0.19260868824497385	0.10239249291749913	0.11149574435455445	0.07790109059137938	0.2579673638183402	0.08449576797647917	-0.202813383687425	0.07676038325033523	0.1023263632967175	0.2752643040125134	-0.022509540563778345
4933438K21Rik	0.15807619240972617	0.1554043776983068	0.22408480185614665	0.28345008014053164	0.21076397118533022	-0.030988217738039503	0.18222541624051125	0.24000045294492445	0.05873641790224466	0.050631410016019875	0.2506061922053063	0.006362920575534737	-0.26205898077471534	0.26265420628019576	0.18046890530338913	0.1349306382862024	-0.08279344767801305
4933439C10Rik	0.1530907124952656	0.11459923414586679	-0.2854288581921261	-0.18386067111749593	-0.03462673549400682	-0.26741149463454905	0.0431669602349637	-0.1964061969494971	-0.2114587673858371	-0.36613374717516745	-0.12031708084751935	-0.05407398269045082	-0.03285680107271533	0.24668387209367285	0.04897466080806642	-0.08151681668029642	-0.2921803104046691
4933439K11Rik	0.14794310315269246	0.3102340350648891	-0.16740238872401664	0.08547268538297594	-0.012101082011031349	-0.011372820747577516	-0.276301515409731	0.2143417741106867	0.3279737359707856	-0.2897575524052392	-0.12568384635849972	-0.21870640320352147	-0.07649900637567102	-0.05732454114627832	0.14972429312428176	0.0012691675194886007	-0.018776881712770643
4933440J02Rik	0.1666150709577225	0.19019232342440498	-0.049453667656281904	0.23432649626219687	0.09066259370649304	0.1954724189408169	0.11985581412065724	0.12591049618505712	0.13085808285567607	-0.10983501508252369	0.15107934022764619	-0.13446554325441065	-0.1539984526403369	0.07926800943567094	0.23319936700687813	-0.0562795020961354	-0.10318003155980014
4933440M02Rik	0.28040284592063736	0.2767853117585228	0.0785462315547258	0.3336782513906797	-0.10619845233374205	0.0636376179110174	0.29130571032948066	0.21624064551700292	-0.04823819317607699	0.08886241537557388	0.3433704005210109	0.12089517108798074	-0.15663865552948225	0.23321215217726263	-0.05466627163799199	0.25729695182828694	-0.028306165498292162
5031410I06Rik	0.260968357836917	0.22947752840615115	0.167545549075263	0.18864146069642274	0.02940225591572501	-0.18013296594820374	0.12389445160205362	-0.0864094454297849	0.07922761333932285	0.11246520171913334	0.2135802571820448	0.07053652788931677	-0.12776985589090248	0.16551904665187517	0.08200593654401013	0.21339243719739945	-0.04007562886143092
5031425E22Rik	-0.07567391057152789	0.1375114180372838	-0.473134203589419	-0.5151102349511175	-0.20604409398044699	-0.14544335665486868	0.1269878745691467	0.15545962529525315	-0.28682376021931083	0.20733133321814243	-0.4131321585581037	-0.16293129395932002	-0.04496193831003151	0.04631359305752394	-0.1637087253302502	0.04427581546558805	0.13278304676605598
5031439G07Rik	0.24173497731579666	0.1927995139491814	-0.1839763685507044	0.7173784271676579	0.30018419023057213	0.3888217206530275	-0.03364185633335198	0.3823396858448689	0.28356701167287196	-0.3146012696927608	0.4609616430782598	0.028046445108871564	0.07012788151392566	0.30318742149649147	0.027782964855906225	0.055299441920574746	-0.010128247911050162
[truncated: 23,425 more rows]
